# Supplementary material for: Validation of Immunotherapy Response Score as Predictive of Pan-solid Tumor Anti-PD-1/PD-L1 Benefit
Source: Cancer Res Commun. 2023 Jul 25;3(7):1335–49. doi: 10.1158/2767-9764.CRC-23-0036 (PMC10367935; doi:10.1158/2767-9764.CRC-23-0036)
Supplement: Supplementary Data S2 — shows the clinical and molecular data for the monotherapy validation cohort [file crc-23-0036-s23.xlsx]

## Sheet: SuppData2
Supplementary Data S2: Clinical, Treatment, and Molecular Data for the Anti-PD-(L)1 Monotherapy Validation Cohort
Subject_Identifier	Age	Sex_assigned_at_birth	Self_reported_Race	Self_reported_Ethnicity	Primary_Tumor_Type	Line_of_Therapy	Line_Type	PD-(L)1_Medication_Type	Monotherapy	rwPFS_(TTNT)_months	rwPFS_(TTNT)_event	Line_Duration(months)	OS_months	OS_event	Total_followup_months	TMB_status	MSI_status	Tumor_Content	IRS_status	IRS_status_3group	TMB_(Muts/Mb)
151914	21-30	Female	White or Caucasian	Not Hispanic or Latino	Cervical Cancer	2	io	pembrolizumab	TRUE	18.7	TRUE	11	21.77	TRUE	25	TMB-L	MSS	0.7	IRS-H	IRS-H	5.2777
151914	21-30	Female	White or Caucasian	Not Hispanic or Latino	Cervical Cancer	1	chemo	NA	TRUE	3.27	TRUE	1.2	25.03	TRUE	25	TMB-L	MSS	0.7	IRS-H	IRS-H	5.2777
129506	31-40	Male	Black or African American	Unknown, Missing, or Not Reported	Hepatobiliary Cancer	4	io	nivolumab	TRUE	0.13	TRUE	0	0.13	TRUE	33.2	TMB-L	MSS	0.4	IRS-L	IRS-IL	4.1148
129506	31-40	Male	Black or African American	Unknown, Missing, or Not Reported	Hepatobiliary Cancer	3	chemo	NA	FALSE	22.67	TRUE	21.5	22.8	TRUE	33.2	TMB-L	MSS	0.4	IRS-L	IRS-IL	4.1148
118511	31-40	Male	Asian	Not Hispanic or Latino	Head and Neck Cancer	1	io	pembrolizumab	TRUE	7.1	TRUE	4.2	7.1	TRUE	27.7	TMB-L	MSS	0.2	IRS-H	IRS-H	1.65418
151166	31-40	Male	White or Caucasian	Not Hispanic or Latino	Cancer of Unknown Primary	1	io	pembrolizumab	TRUE	0.23	TRUE	0	0.23	TRUE	0.2	TMB-L	MSS	0.3	IRS-L	IRS-IL	3.68487
100370	31-40	Male	Other	Not Hispanic or Latino	Sarcoma	1	io	nivolumab	TRUE	4.77	TRUE	4.6	14	TRUE	14	TMB-L	MSS	0.5	IRS-L	IRS-IL	1.76083
197640	41-50	Female	White or Caucasian	Not Hispanic or Latino	Breast Cancer	2	io	pembrolizumab	TRUE	1.67	TRUE	0.7	1.67	TRUE	4.7	TMB-L	MSS	0.45	IRS-L	IRS-UL	0
197640	41-50	Female	White or Caucasian	Not Hispanic or Latino	Breast Cancer	1	chemo	NA	TRUE	3.03	TRUE	2.1	4.7	TRUE	4.7	TMB-L	MSS	0.45	IRS-L	IRS-UL	0
147767	41-50	Male	White or Caucasian	Not Hispanic or Latino	Non-Small Cell Lung Cancer	1	io	pembrolizumab	TRUE	0.73	FALSE	0.7	4.37	FALSE	4.4	TMB-H	MSS	0.85	IRS-H	IRS-H	23.0124
98942	41-50	Female	White or Caucasian	Unknown, Missing, or Not Reported	Non-Small Cell Lung Cancer	3	io	pembrolizumab	TRUE	2.17	TRUE	1.4	6.97	FALSE	53.1	TMB-L	MSS	0.2	IRS-L	IRS-UL	0
120314	41-50	Female	White or Caucasian	Not Hispanic or Latino	Esophagogastric Cancer	2	io	pembrolizumab	TRUE	5.1	TRUE	5.1	7.23	TRUE	11	TMB-L	MSS	0.4	IRS-L	IRS-IL	0.825556
98942	41-50	Female	White or Caucasian	Unknown, Missing, or Not Reported	Non-Small Cell Lung Cancer	2	oncogene	NA	TRUE	12.6	TRUE	12.6	19.57	FALSE	53.1	TMB-L	MSS	0.2	IRS-L	IRS-UL	0
120314	41-50	Female	White or Caucasian	Not Hispanic or Latino	Esophagogastric Cancer	1	chemo	NA	FALSE	3.77	TRUE	1.4	11	TRUE	11	TMB-L	MSS	0.4	IRS-L	IRS-IL	0.825556
99198	41-50	Male	Asian	Not Hispanic or Latino	Head and Neck Cancer	2	io	pembrolizumab	TRUE	3.5	TRUE	3.5	33.43	FALSE	37.6	TMB-L	MSS	0.2	IRS-L	IRS-IL	0.854794
99198	41-50	Male	Asian	Not Hispanic or Latino	Head and Neck Cancer	1	chemo	NA	TRUE	4.17	TRUE	0.5	37.6	FALSE	37.6	TMB-L	MSS	0.2	IRS-L	IRS-IL	0.854794
96168	41-50	Female	White or Caucasian	Not Hispanic or Latino	Ovarian Cancer	3	io	pembrolizumab	TRUE	22.3	FALSE	22.3	22.3	FALSE	47.2	TMB-H	MSS	0.35	IRS-H	IRS-H	16.3727
211561	41-50	Female	Other	Not Hispanic or Latino	Cancer of Unknown Primary	3	io	pembrolizumab	TRUE	1.77	FALSE	1.8	4.7	FALSE	23.3	TMB-H	MSS	0.6	IRS-H	IRS-H	29.6559
96168	41-50	Female	White or Caucasian	Not Hispanic or Latino	Ovarian Cancer	2	angio-ab	NA	TRUE	21.43	TRUE	21.2	43.73	FALSE	47.2	TMB-H	MSS	0.35	IRS-H	IRS-H	16.3727
211561	41-50	Female	Other	Not Hispanic or Latino	Cancer of Unknown Primary	2	chemo	NA	FALSE	3.33	TRUE	3.3	8.03	FALSE	23.3	TMB-H	MSS	0.6	IRS-H	IRS-H	29.6559
146125	41-50	Male	White or Caucasian	Not Hispanic or Latino	Cancer of Unknown Primary	1	io	pembrolizumab	TRUE	3.27	TRUE	2.1	11.67	TRUE	11.7	TMB-L	MSS	0.8	IRS-L	IRS-UL	1.63272
226128	41-50	Male	Black or African American	Not Hispanic or Latino	Head and Neck Cancer	1	io	pembrolizumab	TRUE	19.27	FALSE	19.3	20.1	FALSE	20.1	TMB-H	MSS	0.45	IRS-H	IRS-H	13.1665
108622	41-50	Female	White or Caucasian	Not Hispanic or Latino	Cervical Cancer	4	io	pembrolizumab	TRUE	0.6	FALSE	0.6	0.6	FALSE	41.7	TMB-L	MSS	0.5	IRS-L	IRS-UL	3.47426
109344	41-50	Female	Unknown, Missing, or Not Reported	Unknown, Missing, or Not Reported	Breast Cancer	5	io	pembrolizumab	TRUE	3.77	TRUE	3.1	5.93	TRUE	34.7	TMB-L	MSS	0.75	IRS-L	IRS-UL	2.58643
108622	41-50	Female	White or Caucasian	Not Hispanic or Latino	Cervical Cancer	3	angio-ab	NA	TRUE	10.93	TRUE	8.9	11.53	FALSE	41.7	TMB-L	MSS	0.5	IRS-L	IRS-UL	3.47426
109344	41-50	Female	Unknown, Missing, or Not Reported	Unknown, Missing, or Not Reported	Breast Cancer	4	chemo+parp	NA	FALSE	7.3	TRUE	1.1	13.23	TRUE	34.7	TMB-L	MSS	0.75	IRS-L	IRS-UL	2.58643
112239	41-50	Female	White or Caucasian	Not Hispanic or Latino	Cervical Cancer	2	io	pembrolizumab	TRUE	0.3	FALSE	0.3	0.3	FALSE	5.9	TMB-L	MSS	0.6	IRS-L	IRS-UL	0
113383	41-50	Male	Unknown, Missing, or Not Reported	Unknown, Missing, or Not Reported	Cancer of Unknown Primary	2	io	nivolumab	TRUE	0.77	TRUE	0	0.77	TRUE	3.8	TMB-L	MSS	0.5	IRS-L	IRS-UL	0.831039
112239	41-50	Female	White or Caucasian	Not Hispanic or Latino	Cervical Cancer	1	chemo	NA	FALSE	5.63	TRUE	4	5.93	FALSE	5.9	TMB-L	MSS	0.6	IRS-L	IRS-UL	0
113383	41-50	Male	Unknown, Missing, or Not Reported	Unknown, Missing, or Not Reported	Cancer of Unknown Primary	1	chemo	NA	TRUE	3.03	TRUE	1.3	3.8	TRUE	3.8	TMB-L	MSS	0.5	IRS-L	IRS-UL	0.831039
92763	41-50	Male	Unknown, Missing, or Not Reported	Unknown, Missing, or Not Reported	Renal Cell Carcinoma	1	io	nivolumab	TRUE	6.53	FALSE	6.5	11.67	FALSE	11.7	TMB-L	MSS	0.6	IRS-H	IRS-H	0.837428
150648	41-50	Female	White or Caucasian	Not Hispanic or Latino	Appendiceal Cancer	1	io	pembrolizumab	TRUE	31.27	TRUE	6.4	60.7	FALSE	60.7	TMB-L	MSS	0.3	IRS-L	IRS-IL	1.52352
239514	41-50	Female	Black or African American	Not Hispanic or Latino	Breast Cancer	1	io	pembrolizumab	TRUE	0.03	FALSE	0	0.6	FALSE	0.6	TMB-L	MSS	0.85	IRS-L	IRS-UL	0.82546
86488	41-50	Male	White or Caucasian	Not Hispanic or Latino	Colorectal Cancer	2	io	pembrolizumab	TRUE	13.8	FALSE	13.8	13.8	FALSE	17.2	TMB-H	MSS	0.4	IRS-H	IRS-H	19.2489
94907	41-50	Male	White or Caucasian	Not Hispanic or Latino	Renal Cell Carcinoma	2	io	nivolumab	TRUE	15.63	TRUE	15.6	42.47	FALSE	44.7	TMB-L	MSS	0.3	IRS-H	IRS-H	7.74728
95324	41-50	Female	Asian	Unknown, Missing, or Not Reported	Pancreatic Cancer	3	io	pembrolizumab	TRUE	0.53	TRUE	0.5	0.53	TRUE	7.1	TMB-L	MSS	0.7	IRS-L	IRS-IL	3.27562
86488	41-50	Male	White or Caucasian	Not Hispanic or Latino	Colorectal Cancer	1	angio-ab+chemo	NA	FALSE	3.43	TRUE	2.1	17.23	FALSE	17.2	TMB-H	MSS	0.4	IRS-H	IRS-H	19.2489
94907	41-50	Male	White or Caucasian	Not Hispanic or Latino	Renal Cell Carcinoma	1	angio	NA	TRUE	2.23	TRUE	2.2	44.73	FALSE	44.7	TMB-L	MSS	0.3	IRS-H	IRS-H	7.74728
95324	41-50	Female	Asian	Unknown, Missing, or Not Reported	Pancreatic Cancer	2	chemo	NA	FALSE	2.23	TRUE	1.3	2.77	TRUE	7.1	TMB-L	MSS	0.7	IRS-L	IRS-IL	3.27562
157950	41-50	Female	White or Caucasian	Not Hispanic or Latino	Non-Small Cell Lung Cancer	1	io	pembrolizumab	TRUE	2.73	TRUE	2.2	2.73	TRUE	2.7	TMB-L	MSS	0.65	IRS-L	IRS-IL	3.31875
221597	41-50	Female	White or Caucasian	Not Hispanic or Latino	Breast Cancer	4	io	pembrolizumab	TRUE	2.8	TRUE	2.8	6.3	FALSE	60.6	TMB-L	MSS	0.6	IRS-L	IRS-IL	6.55544
221597	41-50	Female	White or Caucasian	Not Hispanic or Latino	Breast Cancer	3	chemo	NA	TRUE	8.4	TRUE	8.4	14.7	FALSE	60.6	TMB-L	MSS	0.6	IRS-L	IRS-IL	6.55544
85631	41-50	Male	Unknown, Missing, or Not Reported	Unknown, Missing, or Not Reported	Renal Cell Carcinoma	1	io	nivolumab	TRUE	0.8	TRUE	0	0.8	TRUE	0.8	TMB-L	MSS	0.2	IRS-L	IRS-UL	0.874777
178326	41-50	Male	White or Caucasian	Not Hispanic or Latino	Head and Neck Cancer	1	io	pembrolizumab	TRUE	12.17	FALSE	12.2	12.8	FALSE	54.8	TMB-L	MSS	0.8	IRS-L	IRS-UL	1.68686
91263	41-50	Female	White or Caucasian	Not Hispanic or Latino	Ovarian Cancer	6	io	pembrolizumab	TRUE	2.9	TRUE	2.2	5.47	TRUE	59.6	TMB-L	MSS	0.85	IRS-L	IRS-IL	1.63449
106934	41-50	Female	Unknown, Missing, or Not Reported	Unknown, Missing, or Not Reported	Cancer of Unknown Primary	2	io	atezolizumab	TRUE	0.4	TRUE	0	0.4	TRUE	2.2	TMB-L	MSS	0.4	IRS-L	IRS-UL	0
122788	41-50	Female	Black or African American	Not Hispanic or Latino	Sarcoma	2	io	pembrolizumab	TRUE	0.03	FALSE	0	0.03	FALSE	5.1	TMB-L	MSS	0.75	IRS-H	IRS-H	2.71647
131480	41-50	Female	Unknown, Missing, or Not Reported	Unknown, Missing, or Not Reported	Pancreatic Cancer	3	io	pembrolizumab	TRUE	1.3	TRUE	0.7	1.3	TRUE	8.8	TMB-L	MSS	0.25	IRS-L	IRS-IL	4.99752
150802	41-50	Male	Black or African American	Not Hispanic or Latino	Cancer of Unknown Primary	2	io	pembrolizumab	TRUE	4.1	TRUE	0	4.1	TRUE	7.2	TMB-L	MSS	0.2	IRS-L	IRS-IL	0.828096
158746	41-50	Male	White or Caucasian	Not Hispanic or Latino	Head and Neck Cancer	2	io	pembrolizumab	TRUE	2.13	FALSE	2.1	2.2	FALSE	7.8	TMB-L	MSS	0.5	IRS-H	IRS-H	7.27031
91263	41-50	Female	White or Caucasian	Not Hispanic or Latino	Ovarian Cancer	5	chemo	NA	FALSE	2.77	TRUE	2.1	8.23	TRUE	59.6	TMB-L	MSS	0.85	IRS-L	IRS-IL	1.63449
106934	41-50	Female	Unknown, Missing, or Not Reported	Unknown, Missing, or Not Reported	Cancer of Unknown Primary	1	chemo	NA	FALSE	1.8	TRUE	1.1	2.2	TRUE	2.2	TMB-L	MSS	0.4	IRS-L	IRS-UL	0
122788	41-50	Female	Black or African American	Not Hispanic or Latino	Sarcoma	1	chemo	NA	FALSE	5.07	TRUE	3.3	5.1	FALSE	5.1	TMB-L	MSS	0.75	IRS-H	IRS-H	2.71647
131480	41-50	Female	Unknown, Missing, or Not Reported	Unknown, Missing, or Not Reported	Pancreatic Cancer	2	chemo	NA	FALSE	2.1	TRUE	0.9	3.4	TRUE	8.8	TMB-L	MSS	0.25	IRS-L	IRS-IL	4.99752
150802	41-50	Male	Black or African American	Not Hispanic or Latino	Cancer of Unknown Primary	1	chemo	NA	TRUE	3.13	TRUE	2.1	7.23	TRUE	7.2	TMB-L	MSS	0.2	IRS-L	IRS-IL	0.828096
158746	41-50	Male	White or Caucasian	Not Hispanic or Latino	Head and Neck Cancer	1	chemo	NA	TRUE	5.6	TRUE	1	7.8	FALSE	7.8	TMB-L	MSS	0.5	IRS-H	IRS-H	7.27031
94549	41-50	Male	White or Caucasian	Not Hispanic or Latino	Melanoma	1	io	pembrolizumab	TRUE	10.27	TRUE	4.9	22.77	FALSE	22.8	TMB-L	MSS	0.6	IRS-L	IRS-IL	4.05791
186407	41-50	Female	White or Caucasian	Not Hispanic or Latino	Bladder Cancer	1	io	pembrolizumab	TRUE	7.03	FALSE	7	7.5	FALSE	7.5	TMB-L	MSS	0.95	IRS-L	IRS-UL	4.30856
94955	51-60	Male	White or Caucasian	Not Hispanic or Latino	Head and Neck Cancer	3	io	pembrolizumab	TRUE	5.4	TRUE	5.4	5.4	TRUE	13.3	TMB-L	MSS	0.45	IRS-L	IRS-IL	3.31237
94955	51-60	Male	White or Caucasian	Not Hispanic or Latino	Head and Neck Cancer	2	chemo	NA	FALSE	2.77	TRUE	2.1	8.17	TRUE	13.3	TMB-L	MSS	0.45	IRS-L	IRS-IL	3.31237
125003	51-60	Male	White or Caucasian	Not Hispanic or Latino	Non-Small Cell Lung Cancer	1	io	pembrolizumab	TRUE	13.47	TRUE	13.5	13.47	TRUE	13.5	TMB-H	MSS	0.6	IRS-H	IRS-H	24.8142
128592	51-60	Female	Unknown, Missing, or Not Reported	Unknown, Missing, or Not Reported	Breast Cancer	1	io	pembrolizumab	TRUE	2.13	FALSE	2.1	13.07	FALSE	13.1	TMB-L	MSS	0.3	IRS-L	IRS-IL	2.64875
146333	51-60	Female	White or Caucasian	Not Hispanic or Latino	Colorectal Cancer	1	io	pembrolizumab	TRUE	0.03	FALSE	0	7.27	FALSE	7.3	TMB-L	MSS	0.7	IRS-L	IRS-UL	2.51404
153437	51-60	Female	Unknown, Missing, or Not Reported	Unknown, Missing, or Not Reported	Mesothelioma	1	io	nivolumab	TRUE	1.43	TRUE	0.7	1.43	TRUE	1.4	TMB-L	MSS	0.4	IRS-L	IRS-UL	0
112622	51-60	Male	White or Caucasian	Unknown, Missing, or Not Reported	Head and Neck Cancer	2	io	pembrolizumab	TRUE	0.77	TRUE	0	0.77	TRUE	8.7	TMB-L	MSS	0.4	IRS-L	IRS-IL	1.0724
112622	51-60	Male	White or Caucasian	Unknown, Missing, or Not Reported	Head and Neck Cancer	1	chemo	NA	TRUE	7.97	TRUE	2.7	8.73	TRUE	8.7	TMB-L	MSS	0.4	IRS-L	IRS-IL	1.0724
98585	51-60	Female	White or Caucasian	Unknown, Missing, or Not Reported	Small Cell Lung Cancer	1	io	pembrolizumab	TRUE	0.03	FALSE	0	3.4	FALSE	17.4	TMB-L	MSS	0.95	IRS-L	IRS-UL	8.93572
129601	51-60	Female	White or Caucasian	Not Hispanic or Latino	Vaginal Cancer	1	io	pembrolizumab	TRUE	0.07	FALSE	0.1	0.07	FALSE	0.1	TMB-L	MSS	0.45	IRS-L	IRS-IL	0.846552
141965	51-60	Male	Unknown, Missing, or Not Reported	Unknown, Missing, or Not Reported	Cancer of Unknown Primary	1	io	pembrolizumab	TRUE	0.9	FALSE	0.9	17.63	FALSE	17.6	TMB-L	MSS	0.65	IRS-L	IRS-IL	4.7924
216332	51-60	Female	Other	Not Hispanic or Latino	Non-Small Cell Lung Cancer	1	io	pembrolizumab	TRUE	2.93	TRUE	0.7	2.93	TRUE	2.9	TMB-L	MSS	0.2	IRS-H	IRS-H	7.36197
146148	51-60	Female	White or Caucasian	Not Hispanic or Latino	Breast Cancer	3	io	pembrolizumab	TRUE	9.8	TRUE	2.1	13.67	FALSE	29.1	TMB-L	MSS	0.75	IRS-L	IRS-UL	1.63319
155432	51-60	Female	White or Caucasian	Not Hispanic or Latino	Glioma	2	io	nivolumab	TRUE	2.83	FALSE	2.8	4.17	FALSE	24.7	TMB-L	MSS	0.2	IRS-L	IRS-UL	0
146148	51-60	Female	White or Caucasian	Not Hispanic or Latino	Breast Cancer	2	chemo	NA	TRUE	9.2	TRUE	7.2	22.87	FALSE	29.1	TMB-L	MSS	0.75	IRS-L	IRS-UL	1.63319
155432	51-60	Female	White or Caucasian	Not Hispanic or Latino	Glioma	1	chemo	NA	TRUE	20.57	TRUE	17.4	24.73	FALSE	24.7	TMB-L	MSS	0.2	IRS-L	IRS-UL	0
83694	51-60	Female	White or Caucasian	Not Hispanic or Latino	Breast Cancer	1	io	atezolizumab	TRUE	5.83	FALSE	5.8	5.83	FALSE	5.8	TMB-L	MSS	0.35	IRS-L	IRS-UL	0
106369	51-60	Female	Unknown, Missing, or Not Reported	Unknown, Missing, or Not Reported	Non-Small Cell Lung Cancer	1	io	pembrolizumab	TRUE	0.03	FALSE	0	3.47	FALSE	3.5	TMB-L	MSS	0.35	IRS-H	IRS-H	8.61872
128181	51-60	Female	Other	Hispanic or Latino	Hepatobiliary Cancer	1	io	pembrolizumab	TRUE	0.13	FALSE	0.1	0.13	FALSE	0.1	TMB-L	MSS	0.35	IRS-L	IRS-IL	2.46096
232878	51-60	Male	White or Caucasian	Not Hispanic or Latino	Melanoma	1	io	nivolumab	TRUE	1.67	TRUE	0.8	3.2	FALSE	3.2	TMB-L	MSS	0.45	IRS-H	IRS-H	6.67989
78675	51-60	Female	Unknown, Missing, or Not Reported	Unknown, Missing, or Not Reported	Endometrial Cancer	2	io	pembrolizumab	TRUE	1.07	TRUE	0	1.07	TRUE	20.5	TMB-H	MSI-H	0.45	IRS-H	IRS-H	15.468
101838	51-60	Female	Unknown, Missing, or Not Reported	Unknown, Missing, or Not Reported	Cervical Cancer	4	io	pembrolizumab	TRUE	7.5	FALSE	7.5	20.93	FALSE	62.3	TMB-L	MSS	0.4	IRS-L	IRS-IL	1.6461
78675	51-60	Female	Unknown, Missing, or Not Reported	Unknown, Missing, or Not Reported	Endometrial Cancer	1	chemo	NA	TRUE	3.07	TRUE	2.4	4.13	TRUE	20.5	TMB-H	MSI-H	0.45	IRS-H	IRS-H	15.468
101838	51-60	Female	Unknown, Missing, or Not Reported	Unknown, Missing, or Not Reported	Cervical Cancer	3	angio-ab+chemo	NA	FALSE	30.63	TRUE	6.1	51.57	FALSE	62.3	TMB-L	MSS	0.4	IRS-L	IRS-IL	1.6461
81088	51-60	Male	White or Caucasian	Not Hispanic or Latino	Bladder Cancer	1	io	pembrolizumab	TRUE	13.1	TRUE	4.9	13.1	TRUE	13.1	TMB-L	MSS	0.65	IRS-L	IRS-IL	5.83283
134515	51-60	Female	Unknown, Missing, or Not Reported	Unknown, Missing, or Not Reported	Melanoma	1	io	nivolumab	TRUE	0.03	FALSE	0	3.77	FALSE	3.8	TMB-L	MSS	0.6	IRS-L	IRS-UL	0
144002	51-60	Male	White or Caucasian	Not Hispanic or Latino	Colorectal Cancer	1	io	pembrolizumab	TRUE	6	TRUE	5.1	10.3	FALSE	10.3	TMB-L	MSI-H	0.55	IRS-H	IRS-H	9.75189
188975	51-60	Male	White or Caucasian	Not Hispanic or Latino	Non-Small Cell Lung Cancer	1	io	pembrolizumab	TRUE	10.77	FALSE	10.8	11.43	FALSE	11.4	TMB-H	MSS	0.4	IRS-H	IRS-H	29.0526
210637	51-60	Male	Other	Not Hispanic or Latino	Head and Neck Cancer	1	io	pembrolizumab	TRUE	23.5	TRUE	21.5	23.5	TRUE	23.5	TMB-L	MSS	0.9	IRS-L	IRS-UL	3.29745
151915	51-60	Female	White or Caucasian	Not Hispanic or Latino	Cancer of Unknown Primary	1	io	nivolumab	TRUE	1	TRUE	0	1	TRUE	1	TMB-L	MSS	0.25	IRS-L	IRS-UL	7.43723
174212	51-60	Male	White or Caucasian	Not Hispanic or Latino	Head and Neck Cancer	1	io	pembrolizumab	TRUE	9.83	FALSE	9.8	11.4	FALSE	11.4	TMB-L	MSS	0.7	IRS-L	IRS-IL	4.55055
211520	51-60	Male	White or Caucasian	Not Hispanic or Latino	Non-Small Cell Lung Cancer	2	io	atezolizumab	TRUE	3.7	TRUE	1.8	3.7	TRUE	47.7	TMB-L	MSS	0.5	IRS-L	IRS-IL	6.61991
211520	51-60	Male	White or Caucasian	Not Hispanic or Latino	Non-Small Cell Lung Cancer	1	oncogene	NA	TRUE	44.03	TRUE	3.2	47.73	TRUE	47.7	TMB-L	MSS	0.5	IRS-L	IRS-IL	6.61991
84171	51-60	Female	White or Caucasian	Unknown, Missing, or Not Reported	Endometrial Cancer	1	io	pembrolizumab	TRUE	0.87	TRUE	0.9	0.87	TRUE	0.9	TMB-L	MSI-H	0.9	IRS-H	IRS-H	9.10137
88261	51-60	Female	White or Caucasian	Not Hispanic or Latino	Non-Small Cell Lung Cancer	1	io	nivolumab	TRUE	4.67	TRUE	4.4	10	TRUE	10	TMB-L	MSS	0.25	IRS-L	IRS-IL	1.65278
94227	51-60	Male	White or Caucasian	Not Hispanic or Latino	Head and Neck Cancer	1	io	pembrolizumab	TRUE	5.33	TRUE	2	5.33	TRUE	5.3	TMB-L	MSS	0.3	IRS-H	IRS-H	6.12143
94960	51-60	Male	White or Caucasian	Not Hispanic or Latino	Colorectal Cancer	1	io	pembrolizumab	TRUE	13.83	TRUE	0.1	13.83	TRUE	33.4	TMB-H	MSS	0.45	IRS-H	IRS-H	38.3677
102827	51-60	Female	White or Caucasian	Not Hispanic or Latino	Ovarian Cancer	1	io	pembrolizumab	TRUE	0.43	FALSE	0.4	0.43	FALSE	0.4	TMB-H	MSS	0.35	IRS-H	IRS-H	10.7899
117043	51-60	Male	White or Caucasian	Not Hispanic or Latino	Sarcoma	1	io	pembrolizumab	TRUE	15.1	FALSE	15.1	15.1	FALSE	30.1	TMB-L	MSS	0.65	IRS-L	IRS-UL	0
130222	51-60	Female	Unknown, Missing, or Not Reported	Unknown, Missing, or Not Reported	Non-Small Cell Lung Cancer	1	io	pembrolizumab	TRUE	2.4	TRUE	1.4	2.4	TRUE	2.4	TMB-L	MSS	0.75	IRS-L	IRS-IL	4.07753
137236	51-60	Male	White or Caucasian	Not Hispanic or Latino	Non-Small Cell Lung Cancer	1	io	pembrolizumab	TRUE	0.03	FALSE	0	0.7	FALSE	0.7	TMB-H	MSS	0.8	IRS-H	IRS-H	21.3565
145008	51-60	Female	White or Caucasian	Not Hispanic or Latino	Non-Small Cell Lung Cancer	1	io	pembrolizumab	TRUE	8.1	TRUE	5.3	8.1	TRUE	8.1	TMB-L	MSS	0.35	IRS-H	IRS-H	4.12512
235862	51-60	Male	White or Caucasian	Not Hispanic or Latino	Non-Small Cell Lung Cancer	1	io	pembrolizumab	TRUE	0.73	FALSE	0.7	1.37	FALSE	1.4	TMB-H	MSS	0.65	IRS-H	IRS-H	22.3356
85053	51-60	Female	White or Caucasian	Not Hispanic or Latino	Head and Neck Cancer	2	io	nivolumab	TRUE	0.67	TRUE	0	0.67	TRUE	7	TMB-L	MSS	0.65	IRS-L	IRS-IL	6.53828
86841	51-60	Male	White or Caucasian	Not Hispanic or Latino	Esophagogastric Cancer	2	io	pembrolizumab	TRUE	9.57	TRUE	2.1	16.5	TRUE	20.5	TMB-L	MSS	0.45	IRS-L	IRS-UL	3.2606
226042	51-60	Female	White or Caucasian	Not Hispanic or Latino	Non-Small Cell Lung Cancer	2	io	pembrolizumab	TRUE	4.83	FALSE	4.8	5.27	FALSE	7.1	TMB-L	MSS	0.7	IRS-L	IRS-IL	2.51902
85053	51-60	Female	White or Caucasian	Not Hispanic or Latino	Head and Neck Cancer	1	ab	NA	TRUE	6.33	TRUE	0.2	7	TRUE	7	TMB-L	MSS	0.65	IRS-L	IRS-IL	6.53828
86841	51-60	Male	White or Caucasian	Not Hispanic or Latino	Esophagogastric Cancer	1	chemo	NA	FALSE	3.97	TRUE	1.9	20.47	TRUE	20.5	TMB-L	MSS	0.45	IRS-L	IRS-UL	3.2606
226042	51-60	Female	White or Caucasian	Not Hispanic or Latino	Non-Small Cell Lung Cancer	1	chemo	NA	TRUE	1.87	TRUE	1.9	7.13	FALSE	7.1	TMB-L	MSS	0.7	IRS-L	IRS-IL	2.51902
90412	51-60	Male	Unknown, Missing, or Not Reported	Unknown, Missing, or Not Reported	Bladder Cancer	1	io	pembrolizumab	TRUE	0.83	TRUE	0	0.83	TRUE	16.9	TMB-L	MSS	0.75	IRS-L	IRS-UL	1.62267
95033	51-60	Female	White or Caucasian	Not Hispanic or Latino	Non-Small Cell Lung Cancer	1	io	pembrolizumab	TRUE	0.7	FALSE	0.7	29.37	FALSE	29.4	TMB-H	MSS	0.6	IRS-H	IRS-H	25.2406
141912	51-60	Female	Unknown, Missing, or Not Reported	Unknown, Missing, or Not Reported	Non-Small Cell Lung Cancer	1	io	pembrolizumab	TRUE	23.87	FALSE	23.9	24.43	FALSE	24.4	TMB-H	MSS	0.2	IRS-H	IRS-H	18.4311
206275	51-60	Female	White or Caucasian	Not Hispanic or Latino	Non-Small Cell Lung Cancer	1	io	pembrolizumab	TRUE	1.43	FALSE	1.4	4.9	FALSE	4.9	TMB-L	MSS	0.25	IRS-H	IRS-H	5.20894
219854	51-60	Male	Other	Not Hispanic or Latino	Non-Small Cell Lung Cancer	1	io	pembrolizumab	TRUE	6.83	FALSE	6.8	6.97	FALSE	7	TMB-H	MSS	0.2	IRS-H	IRS-H	12.5226
235004	51-60	Male	White or Caucasian	Not Hispanic or Latino	Cancer of Unknown Primary	1	io	atezolizumab	TRUE	0.03	FALSE	0	0.5	FALSE	0.5	TMB-L	MSS	0.6	IRS-L	IRS-UL	0.826003
236628	51-60	Male	White or Caucasian	Unknown, Missing, or Not Reported	Melanoma	1	io	nivolumab	TRUE	0.73	FALSE	0.7	1.53	FALSE	1.5	TMB-H	MSS	0.4	IRS-H	IRS-H	11.561
79488	51-60	Male	White or Caucasian	Not Hispanic or Latino	Other Cancer	4	io	pembrolizumab	TRUE	4.53	TRUE	0.8	4.53	TRUE	25.9	TMB-L	MSS	0.7	IRS-L	IRS-IL	2.54672
101340	51-60	Male	White or Caucasian	Unknown, Missing, or Not Reported	Renal Cell Carcinoma	2	io	nivolumab	TRUE	60.47	FALSE	60.5	60.67	FALSE	67	TMB-L	MSS	0.3	IRS-L	IRS-UL	3.25051
79488	51-60	Male	White or Caucasian	Not Hispanic or Latino	Other Cancer	3	chemo	NA	FALSE	3.87	TRUE	2.2	8.4	TRUE	25.9	TMB-L	MSS	0.7	IRS-L	IRS-IL	2.54672
101340	51-60	Male	White or Caucasian	Unknown, Missing, or Not Reported	Renal Cell Carcinoma	1	angio	NA	TRUE	6.3	TRUE	6.3	66.97	FALSE	67	TMB-L	MSS	0.3	IRS-L	IRS-UL	3.25051
116421	51-60	Male	Unknown, Missing, or Not Reported	Unknown, Missing, or Not Reported	Non-Small Cell Lung Cancer	1	io	pembrolizumab	TRUE	4.23	FALSE	4.2	10.03	FALSE	10	TMB-L	MSS	0.7	IRS-L	IRS-IL	3.33898
152387	51-60	Male	White or Caucasian	Not Hispanic or Latino	Head and Neck Cancer	1	io	pembrolizumab	TRUE	3.5	TRUE	1.9	3.5	TRUE	3.5	TMB-L	MSS	0.7	IRS-L	IRS-UL	1.24839
156066	51-60	Male	White or Caucasian	Not Hispanic or Latino	Non-Small Cell Lung Cancer	1	io	pembrolizumab	TRUE	0.97	FALSE	1	4.7	FALSE	4.7	TMB-L	MSS	0.4	IRS-L	IRS-IL	6.55548
101785	51-60	Female	Unknown, Missing, or Not Reported	Unknown, Missing, or Not Reported	Breast Cancer	6	io	pembrolizumab	TRUE	2.3	FALSE	2.3	8.53	FALSE	60.9	TMB-L	MSS	0.5	IRS-L	IRS-IL	1.91195
106682	51-60	Female	White or Caucasian	Not Hispanic or Latino	Cancer of Unknown Primary	2	io	cemiplimab	TRUE	17.1	FALSE	17.1	17.1	FALSE	24.5	TMB-H	MSS	0.6	IRS-H	IRS-H	19.0179
112600	51-60	Female	White or Caucasian	Not Hispanic or Latino	Pancreatic Cancer	2	io	pembrolizumab	TRUE	4.93	TRUE	3.6	9.47	FALSE	25.6	TMB-L	MSS	0.4	IRS-L	IRS-UL	0.82827
159026	51-60	Male	White or Caucasian	Not Hispanic or Latino	Head and Neck Cancer	2	io	pembrolizumab	TRUE	0.87	TRUE	0	0.87	TRUE	5.8	TMB-L	MSS	1	IRS-H	IRS-H	4.95083
101785	51-60	Female	Unknown, Missing, or Not Reported	Unknown, Missing, or Not Reported	Breast Cancer	5	chemo+oncogene	NA	FALSE	3.5	TRUE	2.1	12.03	FALSE	60.9	TMB-L	MSS	0.5	IRS-L	IRS-IL	1.91195
106682	51-60	Female	White or Caucasian	Not Hispanic or Latino	Cancer of Unknown Primary	1	chemo	NA	FALSE	7.4	TRUE	4	24.5	FALSE	24.5	TMB-H	MSS	0.6	IRS-H	IRS-H	19.0179
112600	51-60	Female	White or Caucasian	Not Hispanic or Latino	Pancreatic Cancer	1	chemo	NA	FALSE	16.1	TRUE	14.8	25.57	FALSE	25.6	TMB-L	MSS	0.4	IRS-L	IRS-UL	0.82827
159026	51-60	Male	White or Caucasian	Not Hispanic or Latino	Head and Neck Cancer	1	chemo	NA	TRUE	4.93	TRUE	0.9	5.8	TRUE	5.8	TMB-L	MSS	1	IRS-H	IRS-H	4.95083
99508	51-60	Female	White or Caucasian	Not Hispanic or Latino	Non-Small Cell Lung Cancer	1	io	atezolizumab	TRUE	0.23	TRUE	0	0.23	TRUE	9.1	TMB-L	MSS	0.2	IRS-L	IRS-IL	3.37927
111531	51-60	Male	White or Caucasian	Not Hispanic or Latino	Non-Small Cell Lung Cancer	2	io	pembrolizumab	TRUE	0.9	TRUE	0	0.9	TRUE	3.9	TMB-L	MSS	0.65	IRS-L	IRS-IL	8.57165
116175	51-60	Male	White or Caucasian	Not Hispanic or Latino	Cancer of Unknown Primary	2	io	cemiplimab	TRUE	13.4	TRUE	4.2	13.4	TRUE	16.3	TMB-L	MSS	0.4	IRS-L	IRS-IL	5.07358
143507	51-60	Male	Unknown, Missing, or Not Reported	Unknown, Missing, or Not Reported	Cancer of Unknown Primary	2	io	pembrolizumab	TRUE	0.03	FALSE	0	3.87	FALSE	6.3	TMB-L	MSS	0.2	IRS-H	IRS-H	7.53921
151679	51-60	Female	Black or African American	Not Hispanic or Latino	Adrenocortical Carcinoma	2	io	pembrolizumab	TRUE	3.77	TRUE	3.5	7.43	FALSE	14.3	TMB-L	MSS	0.75	IRS-L	IRS-UL	3.43032
111531	51-60	Male	White or Caucasian	Not Hispanic or Latino	Non-Small Cell Lung Cancer	1	chemo	NA	FALSE	3	TRUE	1.4	3.9	TRUE	3.9	TMB-L	MSS	0.65	IRS-L	IRS-IL	8.57165
116175	51-60	Male	White or Caucasian	Not Hispanic or Latino	Cancer of Unknown Primary	1	chemo	NA	FALSE	2.93	TRUE	0.7	16.33	TRUE	16.3	TMB-L	MSS	0.4	IRS-L	IRS-IL	5.07358
143507	51-60	Male	Unknown, Missing, or Not Reported	Unknown, Missing, or Not Reported	Cancer of Unknown Primary	1	chemo	NA	TRUE	2.4	TRUE	1.3	6.27	FALSE	6.3	TMB-L	MSS	0.2	IRS-H	IRS-H	7.53921
151679	51-60	Female	Black or African American	Not Hispanic or Latino	Adrenocortical Carcinoma	1	chemo	NA	FALSE	6.83	TRUE	6.6	14.27	FALSE	14.3	TMB-L	MSS	0.75	IRS-L	IRS-UL	3.43032
80865	51-60	Female	Unknown, Missing, or Not Reported	Unknown, Missing, or Not Reported	Non-Small Cell Lung Cancer	1	io	nivolumab	TRUE	0.03	FALSE	0	48.67	FALSE	59.2	TMB-H	MSS	0.85	IRS-L	IRS-IL	11.9571
105756	51-60	Female	Unknown, Missing, or Not Reported	Unknown, Missing, or Not Reported	Cervical Cancer	1	io	pembrolizumab	TRUE	0.43	FALSE	0.4	0.43	FALSE	0.4	TMB-L	MSS	0.55	IRS-H	IRS-H	9.01648
106585	51-60	Female	White or Caucasian	Not Hispanic or Latino	Colorectal Cancer	1	io	pembrolizumab	TRUE	5.97	FALSE	6	6.63	FALSE	6.6	TMB-H	MSI-H	0.4	IRS-H	IRS-H	14.5944
127314	51-60	Female	Unknown, Missing, or Not Reported	Unknown, Missing, or Not Reported	Melanoma	1	io	pembrolizumab	TRUE	7.93	TRUE	3.4	7.93	TRUE	7.9	TMB-H	MSS	0.4	IRS-H	IRS-H	13.8569
135308	51-60	Male	Unknown, Missing, or Not Reported	Unknown, Missing, or Not Reported	Skin Cancer, Non-Melanoma	1	io	pembrolizumab	TRUE	8.5	TRUE	8.5	8.5	TRUE	8.5	TMB-H	MSS	0.4	IRS-H	IRS-H	11.5787
151157	51-60	Male	Black or African American	Not Hispanic or Latino	Non-Small Cell Lung Cancer	1	io	pembrolizumab	TRUE	0.03	FALSE	0	0.03	FALSE	0	TMB-L	MSS	0.2	IRS-H	IRS-H	9.02345
174902	51-60	Male	Black or African American	Not Hispanic or Latino	Cancer of Unknown Primary	1	io	pembrolizumab	TRUE	12.4	FALSE	12.4	12.87	FALSE	12.9	TMB-H	MSS	0.65	IRS-H	IRS-H	36.6044
111503	61-70	Male	White or Caucasian	Not Hispanic or Latino	Sarcoma	4	io	pembrolizumab	TRUE	3.77	TRUE	2.2	4.6	FALSE	23.2	TMB-L	MSS	0.5	IRS-L	IRS-IL	1.62859
123063	61-70	Male	Unknown, Missing, or Not Reported	Unknown, Missing, or Not Reported	Non-Small Cell Lung Cancer	2	io	pembrolizumab	TRUE	0.03	FALSE	0	0.53	FALSE	33.2	TMB-H	MSS	0.7	IRS-H	IRS-H	18.7872
160238	61-70	Male	White or Caucasian	Not Hispanic or Latino	Colorectal Cancer	2	io	pembrolizumab	TRUE	4.43	TRUE	2.4	38.73	FALSE	52.9	TMB-L	MSS	0.7	IRS-L	IRS-IL	3.45385
111503	61-70	Male	White or Caucasian	Not Hispanic or Latino	Sarcoma	3	chemo	NA	TRUE	5.5	TRUE	4.2	10.1	FALSE	23.2	TMB-L	MSS	0.5	IRS-L	IRS-IL	1.62859
123063	61-70	Male	Unknown, Missing, or Not Reported	Unknown, Missing, or Not Reported	Non-Small Cell Lung Cancer	1	chemo	NA	FALSE	15.6	TRUE	4	16.17	FALSE	33.2	TMB-H	MSS	0.7	IRS-H	IRS-H	18.7872
160238	61-70	Male	White or Caucasian	Not Hispanic or Latino	Colorectal Cancer	1	angio-ab+chemo	NA	FALSE	14.2	TRUE	4.5	52.93	FALSE	52.9	TMB-L	MSS	0.7	IRS-L	IRS-IL	3.45385
78829	61-70	Male	Unknown, Missing, or Not Reported	Unknown, Missing, or Not Reported	Non-Small Cell Lung Cancer	1	io	pembrolizumab	TRUE	23.53	TRUE	23.5	23.53	TRUE	23.5	TMB-H	MSS	0.6	IRS-H	IRS-H	18.4144
133453	61-70	Male	White or Caucasian	Not Hispanic or Latino	Cancer of Unknown Primary	1	io	pembrolizumab	TRUE	0.63	TRUE	0	0.63	TRUE	0.6	TMB-H	MSS	0.5	IRS-H	IRS-H	14.2582
134311	61-70	Male	Native Hawaiian or Other Pacific Islander	Not Hispanic or Latino	Other Cancer	1	io	pembrolizumab	TRUE	0.23	FALSE	0.2	0.23	FALSE	27.4	TMB-L	MSS	0.6	IRS-H	IRS-H	2.92543
137360	61-70	Female	White or Caucasian	Not Hispanic or Latino	Non-Small Cell Lung Cancer	1	io	pembrolizumab	TRUE	0.8	TRUE	0	0.8	TRUE	0.8	TMB-L	MSS	0.4	IRS-L	IRS-IL	3.54519
147228	61-70	Female	White or Caucasian	Not Hispanic or Latino	Non-Small Cell Lung Cancer	1	io	pembrolizumab	TRUE	1.67	FALSE	1.7	20.57	FALSE	20.6	TMB-H	MSS	0.55	IRS-H	IRS-H	15.4274
151748	61-70	Female	White or Caucasian	Not Hispanic or Latino	Esophagogastric Cancer	1	io	pembrolizumab	TRUE	10.2	TRUE	9.4	12.27	TRUE	39.9	TMB-L	MSS	0.55	IRS-L	IRS-UL	0.883999
227782	61-70	Female	White or Caucasian	Not Hispanic or Latino	Non-Small Cell Lung Cancer	1	io	pembrolizumab	TRUE	3.53	FALSE	3.5	4.13	FALSE	4.1	TMB-L	MSS	0.3	IRS-H	IRS-H	6.73941
228680	61-70	Male	Black or African American	Not Hispanic or Latino	Cancer of Unknown Primary	1	io	pembrolizumab	TRUE	7.27	TRUE	6.6	11.03	TRUE	11	TMB-L	MSS	0.4	IRS-L	IRS-IL	3.32179
228690	61-70	Female	White or Caucasian	Not Hispanic or Latino	Non-Small Cell Lung Cancer	1	io	pembrolizumab	TRUE	1.5	TRUE	0.8	1.5	TRUE	1.5	TMB-L	MSS	0.5	IRS-L	IRS-IL	4.29786
90903	61-70	Female	Unknown, Missing, or Not Reported	Unknown, Missing, or Not Reported	Cancer of Unknown Primary	3	io	nivolumab	TRUE	0.47	TRUE	0	0.47	TRUE	22.3	TMB-L	MSS	0.4	IRS-L	IRS-UL	0.814839
113646	61-70	Male	Unknown, Missing, or Not Reported	Unknown, Missing, or Not Reported	Bladder Cancer	5	io	pembrolizumab	TRUE	12.67	FALSE	12.7	12.67	FALSE	159.7	TMB-L	MSS	0.25	IRS-H	IRS-H	5.93819
114577	61-70	Female	Black or African American	Not Hispanic or Latino	Colorectal Cancer	3	io	pembrolizumab	TRUE	6.93	FALSE	6.9	7.63	FALSE	44.7	TMB-H	MSI-H	0.35	IRS-H	IRS-H	14.2045
115116	61-70	Female	Unknown, Missing, or Not Reported	Unknown, Missing, or Not Reported	Melanoma	2	io	nivolumab	TRUE	1.1	TRUE	0	1.1	TRUE	4.4	TMB-L	MSS	0.5	IRS-L	IRS-IL	4.0678
121916	61-70	Female	White or Caucasian	Not Hispanic or Latino	Esophagogastric Cancer	2	io	pembrolizumab	TRUE	0.03	FALSE	0	0.03	FALSE	24.8	TMB-L	MSS	0.4	IRS-H	IRS-H	9.06258
126624	61-70	Male	Unknown, Missing, or Not Reported	Unknown, Missing, or Not Reported	Colorectal Cancer	2	io	pembrolizumab	TRUE	3.7	FALSE	3.7	9	FALSE	13.1	TMB-L	MSS	0.3	IRS-L	IRS-IL	9.3325
131593	61-70	Female	Unknown, Missing, or Not Reported	Unknown, Missing, or Not Reported	Non-Small Cell Lung Cancer	2	io	pembrolizumab	TRUE	6.13	TRUE	5.7	6.13	TRUE	13.9	TMB-L	MSS	0.3	IRS-L	IRS-IL	6.97258
90903	61-70	Female	Unknown, Missing, or Not Reported	Unknown, Missing, or Not Reported	Cancer of Unknown Primary	2	angio-ab+chemo	NA	FALSE	5.3	TRUE	4.2	5.77	TRUE	22.3	TMB-L	MSS	0.4	IRS-L	IRS-UL	0.814839
113646	61-70	Male	Unknown, Missing, or Not Reported	Unknown, Missing, or Not Reported	Bladder Cancer	4	chemo	NA	FALSE	21.27	TRUE	1.7	33.93	FALSE	159.7	TMB-L	MSS	0.25	IRS-H	IRS-H	5.93819
114577	61-70	Female	Black or African American	Not Hispanic or Latino	Colorectal Cancer	2	angio-ab+chemo	NA	FALSE	12.8	TRUE	11.7	20.43	FALSE	44.7	TMB-H	MSI-H	0.35	IRS-H	IRS-H	14.2045
115116	61-70	Female	Unknown, Missing, or Not Reported	Unknown, Missing, or Not Reported	Melanoma	1	oncogene	NA	FALSE	3.27	TRUE	3.1	4.37	TRUE	4.4	TMB-L	MSS	0.5	IRS-L	IRS-IL	4.0678
121916	61-70	Female	White or Caucasian	Not Hispanic or Latino	Esophagogastric Cancer	1	angio-ab+chemo	NA	FALSE	2.97	TRUE	2.8	3	FALSE	24.8	TMB-L	MSS	0.4	IRS-H	IRS-H	9.06258
126624	61-70	Male	Unknown, Missing, or Not Reported	Unknown, Missing, or Not Reported	Colorectal Cancer	1	chemo	NA	TRUE	4.07	TRUE	1.2	13.07	FALSE	13.1	TMB-L	MSS	0.3	IRS-L	IRS-IL	9.3325
131593	61-70	Female	Unknown, Missing, or Not Reported	Unknown, Missing, or Not Reported	Non-Small Cell Lung Cancer	1	oncogene	NA	TRUE	7.73	TRUE	6.6	13.87	TRUE	13.9	TMB-L	MSS	0.3	IRS-L	IRS-IL	6.97258
84734	61-70	Male	White or Caucasian	Not Hispanic or Latino	Non-Small Cell Lung Cancer	1	io	pembrolizumab	TRUE	0.77	TRUE	0	0.77	TRUE	0.8	TMB-H	MSS	0.75	IRS-H	IRS-H	13.3537
87109	61-70	Male	Unknown, Missing, or Not Reported	Unknown, Missing, or Not Reported	Small Cell Lung Cancer	1	io	atezolizumab	TRUE	5.97	TRUE	4.9	5.97	TRUE	6	TMB-H	MSS	0.95	IRS-L	IRS-IL	13.8691
87768	61-70	Male	Unknown, Missing, or Not Reported	Unknown, Missing, or Not Reported	Non-Small Cell Lung Cancer	1	io	pembrolizumab	TRUE	21.57	TRUE	17	21.57	TRUE	21.6	TMB-L	MSS	0.2	IRS-H	IRS-H	4.95396
121189	61-70	Male	White or Caucasian	Not Hispanic or Latino	Bladder Cancer	1	io	pembrolizumab	TRUE	1.93	TRUE	1.9	1.93	TRUE	1.9	TMB-L	MSS	0.6	IRS-L	IRS-UL	1.62982
131353	61-70	Female	White or Caucasian	Not Hispanic or Latino	Non-Small Cell Lung Cancer	1	io	pembrolizumab	TRUE	14.43	FALSE	14.4	14.43	FALSE	14.4	TMB-L	MSS	0.6	IRS-H	IRS-H	6.11646
149107	61-70	Male	White or Caucasian	Not Hispanic or Latino	Non-Small Cell Lung Cancer	1	io	pembrolizumab	TRUE	7.1	TRUE	7	18.6	TRUE	18.6	TMB-L	MSS	0.2	IRS-H	IRS-H	3.4037
152465	61-70	Female	White or Caucasian	Not Hispanic or Latino	Non-Small Cell Lung Cancer	1	io	pembrolizumab	TRUE	17.97	FALSE	18	18.37	FALSE	18.4	TMB-H	MSS	0.4	IRS-L	IRS-IL	13.8303
155649	61-70	Female	White or Caucasian	Not Hispanic or Latino	Cancer of Unknown Primary	1	io	pembrolizumab	TRUE	13.1	FALSE	13.1	17.23	FALSE	17.2	TMB-L	MSS	0.35	IRS-L	IRS-UL	5.75693
157832	61-70	Male	White or Caucasian	Not Hispanic or Latino	Non-Small Cell Lung Cancer	1	io	pembrolizumab	TRUE	4.43	TRUE	3.5	9.13	FALSE	9.1	TMB-L	MSS	0.4	IRS-L	IRS-UL	3.27832
114304	61-70	Female	White or Caucasian	Not Hispanic or Latino	Endometrial Cancer	2	io	pembrolizumab	TRUE	22.8	FALSE	22.8	22.8	FALSE	26	TMB-L	MSS	0.3	IRS-L	IRS-IL	9.81399
115698	61-70	Male	Unknown, Missing, or Not Reported	Unknown, Missing, or Not Reported	Sarcoma	2	io	pembrolizumab	TRUE	7	TRUE	5.7	16.7	FALSE	27.5	TMB-L	MSS	0.8	IRS-L	IRS-UL	1.63144
117729	61-70	Female	White or Caucasian	Not Hispanic or Latino	Esophagogastric Cancer	2	io	pembrolizumab	TRUE	0.57	TRUE	0.6	0.57	TRUE	4.7	TMB-L	MSS	0.5	IRS-L	IRS-UL	3.31633
128142	61-70	Male	Unknown, Missing, or Not Reported	Unknown, Missing, or Not Reported	Non-Small Cell Lung Cancer	2	io	pembrolizumab	TRUE	0.73	FALSE	0.7	1.33	FALSE	29.7	TMB-L	MSS	0.5	IRS-H	IRS-H	4.02015
131201	61-70	Female	White or Caucasian	Not Hispanic or Latino	Esophagogastric Cancer	3	io	nivolumab	TRUE	0.2	TRUE	0	0.2	TRUE	4.7	TMB-L	MSS	0.45	IRS-L	IRS-UL	1.7373
114304	61-70	Female	White or Caucasian	Not Hispanic or Latino	Endometrial Cancer	1	chemo	NA	FALSE	3.23	TRUE	2.4	26.03	FALSE	26	TMB-L	MSS	0.3	IRS-L	IRS-IL	9.81399
115698	61-70	Male	Unknown, Missing, or Not Reported	Unknown, Missing, or Not Reported	Sarcoma	1	cdk	NA	TRUE	10.77	TRUE	10.8	27.47	FALSE	27.5	TMB-L	MSS	0.8	IRS-L	IRS-UL	1.63144
117729	61-70	Female	White or Caucasian	Not Hispanic or Latino	Esophagogastric Cancer	1	chemo	NA	FALSE	4.1	TRUE	1.4	4.67	TRUE	4.7	TMB-L	MSS	0.5	IRS-L	IRS-UL	3.31633
128142	61-70	Male	Unknown, Missing, or Not Reported	Unknown, Missing, or Not Reported	Non-Small Cell Lung Cancer	1	oncogene	NA	TRUE	28.4	TRUE	28.4	29.73	FALSE	29.7	TMB-L	MSS	0.5	IRS-H	IRS-H	4.02015
131201	61-70	Female	White or Caucasian	Not Hispanic or Latino	Esophagogastric Cancer	2	chemo	NA	FALSE	2.1	TRUE	1.4	2.3	TRUE	4.7	TMB-L	MSS	0.45	IRS-L	IRS-UL	1.7373
86642	61-70	Female	Unknown, Missing, or Not Reported	Unknown, Missing, or Not Reported	Non-Small Cell Lung Cancer	1	io	pembrolizumab	TRUE	3.7	TRUE	2.8	3.7	TRUE	3.7	TMB-L	MSS	0.45	IRS-L	IRS-UL	1.64001
89144	61-70	Female	White or Caucasian	Not Hispanic or Latino	Esophagogastric Cancer	1	io	pembrolizumab	TRUE	0.93	TRUE	0.9	0.93	TRUE	0.9	TMB-L	MSS	0.65	IRS-L	IRS-UL	4.06141
90344	61-70	Male	White or Caucasian	Not Hispanic or Latino	Non-Small Cell Lung Cancer	1	io	pembrolizumab	TRUE	24.7	TRUE	24.7	33.13	FALSE	33.1	TMB-H	MSS	0.7	IRS-H	IRS-H	12.124
93718	61-70	Female	Unknown, Missing, or Not Reported	Unknown, Missing, or Not Reported	Non-Small Cell Lung Cancer	1	io	pembrolizumab	TRUE	1.4	TRUE	1.4	30.73	FALSE	30.7	TMB-L	MSS	0.6	IRS-L	IRS-IL	6.59441
96969	61-70	Male	Unknown, Missing, or Not Reported	Unknown, Missing, or Not Reported	Bladder Cancer	1	io	pembrolizumab	TRUE	0.03	FALSE	0	3.53	FALSE	3.5	TMB-H	MSS	0.8	IRS-H	IRS-H	15.4864
150590	61-70	Male	White or Caucasian	Not Hispanic or Latino	Colorectal Cancer	1	io	pembrolizumab	TRUE	4.93	FALSE	4.9	19.63	FALSE	19.6	TMB-H	MSS	0.3	IRS-H	IRS-H	115.916
174321	61-70	Male	White or Caucasian	Not Hispanic or Latino	Non-Small Cell Lung Cancer	1	io	pembrolizumab	TRUE	7.53	TRUE	5	13.03	FALSE	13	TMB-L	MSS	0.25	IRS-H	IRS-H	8.8876
222333	61-70	Male	White or Caucasian	Not Hispanic or Latino	Non-Small Cell Lung Cancer	1	io	pembrolizumab	TRUE	5.63	FALSE	5.6	6.23	FALSE	6.2	TMB-L	MSS	0.6	IRS-H	IRS-H	2.47105
233540	61-70	Female	White or Caucasian	Not Hispanic or Latino	Non-Small Cell Lung Cancer	1	io	pembrolizumab	TRUE	2.13	FALSE	2.1	2.83	FALSE	2.8	TMB-L	MSS	0.45	IRS-H	IRS-H	7.72407
92777	61-70	Female	White or Caucasian	Not Hispanic or Latino	Other Cancer	3	io	pembrolizumab	TRUE	0.03	FALSE	0	16.1	FALSE	22.3	TMB-L	MSS	0.65	IRS-H	IRS-H	8.64931
98437	61-70	Female	White or Caucasian	Not Hispanic or Latino	Lymphoma	4	io	pembrolizumab	TRUE	0.3	TRUE	0	0.3	TRUE	57.9	TMB-H	MSS	0.75	IRS-H	IRS-H	15.2323
107278	61-70	Male	White or Caucasian	Not Hispanic or Latino	Prostate Cancer	2	io	avelumab	TRUE	8.13	FALSE	8.1	8.13	FALSE	13.3	TMB-L	MSS	0.8	IRS-L	IRS-UL	0
111525	61-70	Female	White or Caucasian	Not Hispanic or Latino	Esophagogastric Cancer	2	io	pembrolizumab	TRUE	0.23	TRUE	0.2	0.23	TRUE	5.7	TMB-L	MSS	0.85	IRS-L	IRS-UL	2.6646
92777	61-70	Female	White or Caucasian	Not Hispanic or Latino	Other Cancer	2	chemo	NA	FALSE	5.1	TRUE	2.3	21.23	FALSE	22.3	TMB-L	MSS	0.65	IRS-H	IRS-H	8.64931
98437	61-70	Female	White or Caucasian	Not Hispanic or Latino	Lymphoma	3	ab	NA	TRUE	3.43	TRUE	2.4	3.73	TRUE	57.9	TMB-H	MSS	0.75	IRS-H	IRS-H	15.2323
107278	61-70	Male	White or Caucasian	Not Hispanic or Latino	Prostate Cancer	1	chemo	NA	FALSE	5.17	TRUE	3.7	13.3	FALSE	13.3	TMB-L	MSS	0.8	IRS-L	IRS-UL	0
111525	61-70	Female	White or Caucasian	Not Hispanic or Latino	Esophagogastric Cancer	1	chemo	NA	FALSE	5.47	TRUE	3.1	5.7	TRUE	5.7	TMB-L	MSS	0.85	IRS-L	IRS-UL	2.6646
98776	61-70	Female	White or Caucasian	Not Hispanic or Latino	Non-Small Cell Lung Cancer	1	io	pembrolizumab	TRUE	6.43	TRUE	4.9	15.4	TRUE	15.4	TMB-L	MSS	0.2	IRS-L	IRS-UL	1.57093
112377	61-70	Female	Black or African American	Not Hispanic or Latino	Non-Small Cell Lung Cancer	1	io	pembrolizumab	TRUE	0.33	FALSE	0.3	0.33	FALSE	0.3	TMB-L	MSS	0.2	IRS-H	IRS-H	8.11874
126152	61-70	Female	White or Caucasian	Not Hispanic or Latino	Bladder Cancer	1	io	pembrolizumab	TRUE	2.13	TRUE	2.1	2.13	TRUE	2.1	TMB-L	MSS	0.55	IRS-L	IRS-UL	2.35011
136936	61-70	Male	Unknown, Missing, or Not Reported	Unknown, Missing, or Not Reported	Esophagogastric Cancer	1	io	pembrolizumab	TRUE	10.5	TRUE	5.6	10.5	TRUE	42.3	TMB-L	MSS	0.35	IRS-L	IRS-IL	6.30278
143200	61-70	Female	White or Caucasian	Not Hispanic or Latino	Head and Neck Cancer	1	io	pembrolizumab	TRUE	4.77	TRUE	1.4	4.77	TRUE	4.8	TMB-L	MSS	0.45	IRS-L	IRS-IL	3.32446
144681	61-70	Male	Black or African American	Unknown, Missing, or Not Reported	Non-Small Cell Lung Cancer	1	io	pembrolizumab	TRUE	5.63	TRUE	0	5.63	TRUE	5.6	TMB-H	MSS	0.35	IRS-H	IRS-H	32.5792
203584	61-70	Female	White or Caucasian	Not Hispanic or Latino	Cancer of Unknown Primary	1	io	pembrolizumab	TRUE	6.23	TRUE	5.6	6.23	TRUE	6.2	TMB-L	MSS	0.25	IRS-H	IRS-H	7.44021
231006	61-70	Male	Black or African American	Not Hispanic or Latino	Non-Small Cell Lung Cancer	1	io	pembrolizumab	TRUE	1.43	FALSE	1.4	1.83	FALSE	1.8	TMB-H	MSS	0.55	IRS-H	IRS-H	22.3958
234995	61-70	Female	White or Caucasian	Not Hispanic or Latino	Melanoma	1	io	pembrolizumab	TRUE	0.73	FALSE	0.7	2.03	FALSE	2	TMB-L	MSS	0.75	IRS-L	IRS-UL	6.01541
87497	61-70	Female	Unknown, Missing, or Not Reported	Unknown, Missing, or Not Reported	Endometrial Cancer	2	io	pembrolizumab	TRUE	13.2	TRUE	10.5	13.77	FALSE	19.2	TMB-L	MSS	0.5	IRS-L	IRS-IL	1.84438
100348	61-70	Male	Unknown, Missing, or Not Reported	Unknown, Missing, or Not Reported	Sarcoma	2	io	nivolumab	TRUE	0.03	FALSE	0	3.43	FALSE	7.9	TMB-L	MSS	0.6	IRS-L	IRS-UL	3.4765
129864	61-70	Male	Unknown, Missing, or Not Reported	Unknown, Missing, or Not Reported	Bladder Cancer	3	io	pembrolizumab	TRUE	2.4	TRUE	0	2.4	TRUE	13.1	TMB-L	MSS	0.8	IRS-L	IRS-UL	1.65988
140965	61-70	Male	Unknown, Missing, or Not Reported	Unknown, Missing, or Not Reported	Cancer of Unknown Primary	2	io	pembrolizumab	TRUE	6.2	FALSE	6.2	6.43	FALSE	24.9	TMB-L	MSS	0.5	IRS-L	IRS-UL	1.74032
87497	61-70	Female	Unknown, Missing, or Not Reported	Unknown, Missing, or Not Reported	Endometrial Cancer	1	chemo	NA	FALSE	5.43	TRUE	1.4	19.2	FALSE	19.2	TMB-L	MSS	0.5	IRS-L	IRS-IL	1.84438
100348	61-70	Male	Unknown, Missing, or Not Reported	Unknown, Missing, or Not Reported	Sarcoma	1	chemo	NA	TRUE	4.47	TRUE	1.4	7.9	FALSE	7.9	TMB-L	MSS	0.6	IRS-L	IRS-UL	3.4765
129864	61-70	Male	Unknown, Missing, or Not Reported	Unknown, Missing, or Not Reported	Bladder Cancer	2	chemo	NA	TRUE	5.97	TRUE	0	8.37	TRUE	13.1	TMB-L	MSS	0.8	IRS-L	IRS-UL	1.65988
140965	61-70	Male	Unknown, Missing, or Not Reported	Unknown, Missing, or Not Reported	Cancer of Unknown Primary	1	oncogene	NA	FALSE	18.47	TRUE	18.1	24.9	FALSE	24.9	TMB-L	MSS	0.5	IRS-L	IRS-UL	1.74032
106815	61-70	Male	Black or African American	Not Hispanic or Latino	Head and Neck Cancer	1	io	pembrolizumab	TRUE	0.5	FALSE	0.5	14	FALSE	14	TMB-L	MSS	0.75	IRS-L	IRS-IL	5.01866
120178	61-70	Male	White or Caucasian	Not Hispanic or Latino	Melanoma	1	io	pembrolizumab	TRUE	4	FALSE	4	4	FALSE	4	TMB-L	MSS	0.7	IRS-L	IRS-IL	1.71563
125541	61-70	Male	White or Caucasian	Not Hispanic or Latino	Skin Cancer, Non-Melanoma	1	io	cemiplimab	TRUE	3.33	FALSE	3.3	3.33	FALSE	3.3	TMB-H	MSS	0.85	IRS-H	IRS-H	57.3495
128407	61-70	Male	Unknown, Missing, or Not Reported	Unknown, Missing, or Not Reported	Small Cell Lung Cancer	1	io	pembrolizumab	TRUE	9.83	FALSE	9.8	24.2	FALSE	24.2	TMB-L	MSS	0.8	IRS-L	IRS-UL	0.822143
140658	61-70	Male	Unknown, Missing, or Not Reported	Unknown, Missing, or Not Reported	Head and Neck Cancer	1	io	pembrolizumab	TRUE	25.03	FALSE	25	25.47	FALSE	25.5	TMB-L	MSS	0.4	IRS-H	IRS-H	8.88684
170341	61-70	Male	Unknown, Missing, or Not Reported	Unknown, Missing, or Not Reported	Esophagogastric Cancer	1	io	nivolumab	TRUE	0.77	TRUE	0	0.77	TRUE	0.8	TMB-L	MSS	0.65	IRS-L	IRS-UL	0
210994	61-70	Female	Black or African American	Not Hispanic or Latino	Non-Small Cell Lung Cancer	1	io	pembrolizumab	TRUE	0.03	FALSE	0	5.3	FALSE	5.3	TMB-H	MSS	0.75	IRS-H	IRS-H	11.4252
211283	61-70	Male	White or Caucasian	Not Hispanic or Latino	Cancer of Unknown Primary	1	io	pembrolizumab	TRUE	0.03	FALSE	0	3.77	FALSE	3.8	TMB-L	MSS	0.85	IRS-L	IRS-UL	8.83255
222114	61-70	Female	Unknown, Missing, or Not Reported	Unknown, Missing, or Not Reported	Renal Cell Carcinoma	1	io	pembrolizumab	TRUE	0.03	FALSE	0	9.37	FALSE	9.4	TMB-L	MSS	0.5	IRS-L	IRS-IL	1.66866
76786	61-70	Male	Black or African American	Not Hispanic or Latino	Prostate Cancer	2	io	pembrolizumab	TRUE	41.27	FALSE	41.3	50.9	FALSE	64	TMB-H	MSI-H	0.9	IRS-H	IRS-H	21.2217
89372	61-70	Male	Unknown, Missing, or Not Reported	Unknown, Missing, or Not Reported	Non-Small Cell Lung Cancer	2	io	atezolizumab	TRUE	7.1	TRUE	4.9	7.1	TRUE	8.7	TMB-L	MSS	0.65	IRS-L	IRS-IL	3.41848
98718	61-70	Female	White or Caucasian	Not Hispanic or Latino	Cancer of Unknown Primary	7	io	pembrolizumab	TRUE	0.8	TRUE	0	0.8	TRUE	25	TMB-L	MSS	0.2	IRS-L	IRS-IL	2.45486
140546	61-70	Male	White or Caucasian	Not Hispanic or Latino	Esophagogastric Cancer	4	io	pembrolizumab	TRUE	0.13	FALSE	0.1	2.4	FALSE	9.5	TMB-L	MSS	0.45	IRS-L	IRS-IL	3.26552
76786	61-70	Male	Black or African American	Not Hispanic or Latino	Prostate Cancer	1	hormonal	NA	TRUE	4.9	TRUE	4.7	55.8	FALSE	64	TMB-H	MSI-H	0.9	IRS-H	IRS-H	21.2217
89372	61-70	Male	Unknown, Missing, or Not Reported	Unknown, Missing, or Not Reported	Non-Small Cell Lung Cancer	1	chemo	NA	FALSE	1.57	TRUE	1.6	8.67	TRUE	8.7	TMB-L	MSS	0.65	IRS-L	IRS-IL	3.41848
98718	61-70	Female	White or Caucasian	Not Hispanic or Latino	Cancer of Unknown Primary	6	angio-ab+chemo	NA	FALSE	0.67	TRUE	0.5	1.47	TRUE	25	TMB-L	MSS	0.2	IRS-L	IRS-IL	2.45486
140546	61-70	Male	White or Caucasian	Not Hispanic or Latino	Esophagogastric Cancer	3	chemo	NA	TRUE	0.37	TRUE	0	2.77	FALSE	9.5	TMB-L	MSS	0.45	IRS-L	IRS-IL	3.26552
92133	61-70	Male	Black or African American	Not Hispanic or Latino	Non-Small Cell Lung Cancer	1	io	nivolumab	TRUE	15.1	TRUE	13.1	17.4	FALSE	17.4	TMB-H	MSS	0.8	IRS-H	IRS-H	30.1315
92165	61-70	Male	White or Caucasian	Not Hispanic or Latino	Non-Small Cell Lung Cancer	1	io	pembrolizumab	TRUE	0.03	FALSE	0	8.3	FALSE	8.3	TMB-L	MSS	0.45	IRS-L	IRS-UL	6.25093
118144	61-70	Male	White or Caucasian	Not Hispanic or Latino	Melanoma	1	io	pembrolizumab	TRUE	1.67	FALSE	1.7	24.5	FALSE	24.5	TMB-H	MSS	0.7	IRS-H	IRS-H	59.109
124392	61-70	Male	Unknown, Missing, or Not Reported	Unknown, Missing, or Not Reported	Non-Small Cell Lung Cancer	1	io	pembrolizumab	TRUE	0.2	TRUE	0	0.2	TRUE	9.6	TMB-L	MSS	0.45	IRS-L	IRS-IL	0
139952	61-70	Female	White or Caucasian	Not Hispanic or Latino	Endometrial Cancer	1	io	pembrolizumab	TRUE	11.9	TRUE	5.8	11.9	TRUE	11.9	TMB-H	MSI-H	0.45	IRS-H	IRS-H	14.2339
149218	61-70	Male	White or Caucasian	Not Hispanic or Latino	Cancer of Unknown Primary	1	io	pembrolizumab	TRUE	19.9	FALSE	19.9	20.03	FALSE	20	TMB-H	MSS	0.3	IRS-H	IRS-H	15.8736
217937	61-70	Female	Unknown, Missing, or Not Reported	Not Hispanic or Latino	Non-Small Cell Lung Cancer	1	io	pembrolizumab	TRUE	2.13	FALSE	2.1	7.93	FALSE	7.9	TMB-L	MSS	0.9	IRS-L	IRS-UL	3.37101
121672	61-70	Female	White or Caucasian	Not Hispanic or Latino	Vaginal Cancer	2	io	pembrolizumab	TRUE	1	TRUE	0	1	TRUE	9.7	TMB-L	MSS	0.3	IRS-L	IRS-IL	3.29021
121672	61-70	Female	White or Caucasian	Not Hispanic or Latino	Vaginal Cancer	1	angio-ab+chemo	NA	FALSE	8.67	TRUE	0.7	9.67	TRUE	9.7	TMB-L	MSS	0.3	IRS-L	IRS-IL	3.29021
82233	61-70	Female	Unknown, Missing, or Not Reported	Unknown, Missing, or Not Reported	Cervical Cancer	1	io	pembrolizumab	TRUE	41.03	TRUE	22	41.03	TRUE	41	TMB-L	MSS	0.5	IRS-H	IRS-H	6.73923
85007	61-70	Male	White or Caucasian	Not Hispanic or Latino	Bladder Cancer	1	io	pembrolizumab	TRUE	13.2	FALSE	13.2	26.97	FALSE	27	TMB-L	MSS	0.75	IRS-L	IRS-IL	5.12133
85100	61-70	Female	White or Caucasian	Not Hispanic or Latino	Melanoma	1	io	nivolumab	TRUE	32.47	TRUE	15.8	58.33	TRUE	58.3	TMB-L	MSS	0.2	IRS-L	IRS-IL	0
116143	61-70	Female	White or Caucasian	Not Hispanic or Latino	Non-Small Cell Lung Cancer	1	io	pembrolizumab	TRUE	0.9	TRUE	0.9	0.9	TRUE	0.9	TMB-L	MSS	0.2	IRS-L	IRS-IL	4.98769
141614	61-70	Male	Unknown, Missing, or Not Reported	Unknown, Missing, or Not Reported	Non-Small Cell Lung Cancer	1	io	pembrolizumab	TRUE	0.03	FALSE	0	0.03	FALSE	0	TMB-H	MSS	0.5	IRS-H	IRS-H	19.887
225972	61-70	Female	White or Caucasian	Not Hispanic or Latino	Small Cell Lung Cancer	1	io	atezolizumab	TRUE	5.67	FALSE	5.7	6.1	FALSE	6.1	TMB-H	MSS	0.95	IRS-L	IRS-IL	17.3539
235128	61-70	Female	Black or African American	Not Hispanic or Latino	Breast Cancer	1	io	pembrolizumab	TRUE	4.43	TRUE	4.4	10.73	FALSE	10.7	TMB-L	MSS	0.65	IRS-L	IRS-UL	1.73209
78490	61-70	Male	White or Caucasian	Not Hispanic or Latino	Cancer of Unknown Primary	3	io	nivolumab	TRUE	34.93	FALSE	34.9	59.63	FALSE	72.3	TMB-H	MSS	0.85	IRS-H	IRS-H	51.384
78490	61-70	Male	White or Caucasian	Not Hispanic or Latino	Cancer of Unknown Primary	2	oncogene	NA	TRUE	4.93	TRUE	4.9	64.57	FALSE	72.3	TMB-H	MSS	0.85	IRS-H	IRS-H	51.384
80468	61-70	Male	White or Caucasian	Not Hispanic or Latino	Non-Small Cell Lung Cancer	1	io	pembrolizumab	TRUE	0.5	TRUE	0	0.5	TRUE	0.5	TMB-H	MSS	0.8	IRS-H	IRS-H	21.1823
92652	61-70	Male	Unknown, Missing, or Not Reported	Unknown, Missing, or Not Reported	Skin Cancer, Non-Melanoma	1	io	cemiplimab	TRUE	8.93	FALSE	8.9	8.93	FALSE	8.9	TMB-H	MSS	0.75	IRS-H	IRS-H	151.98
94921	61-70	Female	White or Caucasian	Not Hispanic or Latino	Non-Small Cell Lung Cancer	1	io	pembrolizumab	TRUE	0.3	TRUE	0	0.3	TRUE	0.3	TMB-L	MSS	0.2	IRS-H	IRS-H	9.25645
114031	61-70	Female	Unknown, Missing, or Not Reported	Unknown, Missing, or Not Reported	Non-Small Cell Lung Cancer	1	io	pembrolizumab	TRUE	0.87	TRUE	0.7	0.87	TRUE	0.9	TMB-L	MSS	0.4	IRS-L	IRS-IL	4.96708
137736	61-70	Female	White or Caucasian	Unknown, Missing, or Not Reported	Small Bowel Cancer	1	io	pembrolizumab	TRUE	7.93	FALSE	7.9	7.93	FALSE	7.9	TMB-H	MSI-H	0.35	IRS-H	IRS-H	50.1333
141970	61-70	Male	White or Caucasian	Not Hispanic or Latino	Non-Small Cell Lung Cancer	1	io	pembrolizumab	TRUE	1.33	TRUE	0	1.33	TRUE	1.3	TMB-H	MSS	0.45	IRS-H	IRS-H	26.638
145154	61-70	Female	White or Caucasian	Not Hispanic or Latino	Non-Small Cell Lung Cancer	1	io	pembrolizumab	TRUE	7.47	TRUE	1.4	8.5	FALSE	8.5	TMB-H	MSS	0.55	IRS-H	IRS-H	11.6117
235015	61-70	Male	White or Caucasian	Not Hispanic or Latino	Melanoma	1	io	nivolumab	TRUE	0.03	FALSE	0	0.9	FALSE	0.9	TMB-H	MSS	0.7	IRS-H	IRS-H	10.809
92424	61-70	Female	Other	Hispanic or Latino	Colorectal Cancer	3	io	nivolumab	TRUE	0.03	FALSE	0	0.03	FALSE	42.3	TMB-L	MSS	0.7	IRS-L	IRS-IL	4.87848
94071	61-70	Female	White or Caucasian	Not Hispanic or Latino	Head and Neck Cancer	2	io	pembrolizumab	TRUE	29.43	FALSE	29.4	29.43	FALSE	34.7	TMB-H	MSS	0.75	IRS-H	IRS-H	15.2395
106463	61-70	Male	White or Caucasian	Not Hispanic or Latino	Pancreatic Cancer	3	io	pembrolizumab	TRUE	1.57	TRUE	1.6	1.57	TRUE	15.1	TMB-L	MSS	0.3	IRS-L	IRS-UL	0.85814
119923	61-70	Female	Unknown, Missing, or Not Reported	Unknown, Missing, or Not Reported	Sarcoma	4	io	pembrolizumab	TRUE	0.2	TRUE	0	0.2	TRUE	9.6	TMB-L	MSS	0.9	IRS-L	IRS-UL	3.26735
131459	61-70	Male	White or Caucasian	Not Hispanic or Latino	Bladder Cancer	2	io	pembrolizumab	TRUE	0.3	FALSE	0.3	3.7	FALSE	6.3	TMB-H	MSS	0.55	IRS-L	IRS-IL	15.9851
92424	61-70	Female	Other	Hispanic or Latino	Colorectal Cancer	2	angio-ab+chemo	NA	FALSE	5.23	TRUE	3.6	5.27	FALSE	42.3	TMB-L	MSS	0.7	IRS-L	IRS-IL	4.87848
94071	61-70	Female	White or Caucasian	Not Hispanic or Latino	Head and Neck Cancer	1	ab+chemo	NA	FALSE	5.23	TRUE	0.2	34.7	FALSE	34.7	TMB-H	MSS	0.75	IRS-H	IRS-H	15.2395
106463	61-70	Male	White or Caucasian	Not Hispanic or Latino	Pancreatic Cancer	2	chemo+oncogene	NA	FALSE	2.3	TRUE	2.2	3.9	TRUE	15.1	TMB-L	MSS	0.3	IRS-L	IRS-UL	0.85814
119923	61-70	Female	Unknown, Missing, or Not Reported	Unknown, Missing, or Not Reported	Sarcoma	3	cdk+chemo	NA	FALSE	5.43	TRUE	1	5.63	TRUE	9.6	TMB-L	MSS	0.9	IRS-L	IRS-UL	3.26735
131459	61-70	Male	White or Caucasian	Not Hispanic or Latino	Bladder Cancer	1	chemo	NA	TRUE	2.6	TRUE	0.8	6.3	FALSE	6.3	TMB-H	MSS	0.55	IRS-L	IRS-IL	15.9851
103726	61-70	Male	White or Caucasian	Unknown, Missing, or Not Reported	Skin Cancer, Non-Melanoma	1	io	cemiplimab	TRUE	0.63	FALSE	0.6	0.63	FALSE	0.6	TMB-H	MSS	0.4	IRS-H	IRS-H	34.7419
124796	61-70	Male	White or Caucasian	Not Hispanic or Latino	Melanoma	1	io	pembrolizumab	TRUE	1.37	FALSE	1.4	1.37	FALSE	1.4	TMB-H	MSS	0.45	IRS-H	IRS-H	23.1474
132353	61-70	Male	Unknown, Missing, or Not Reported	Unknown, Missing, or Not Reported	Hepatobiliary Cancer	1	io	atezolizumab	TRUE	1.13	TRUE	0	1.13	TRUE	1.1	TMB-L	MSS	0.8	IRS-L	IRS-IL	3.40743
141712	61-70	Male	White or Caucasian	Not Hispanic or Latino	Non-Small Cell Lung Cancer	1	io	pembrolizumab	TRUE	0.47	FALSE	0.5	1.27	FALSE	1.3	TMB-L	MSS	0.6	IRS-L	IRS-UL	1.63892
146047	61-70	Male	White or Caucasian	Not Hispanic or Latino	Cancer of Unknown Primary	1	io	pembrolizumab	TRUE	22.2	FALSE	22.2	22.9	FALSE	22.9	TMB-L	MSS	0.5	IRS-H	IRS-H	3.38299
148127	61-70	Female	White or Caucasian	Not Hispanic or Latino	Non-Small Cell Lung Cancer	1	io	pembrolizumab	TRUE	0.03	FALSE	0	4.37	FALSE	4.4	TMB-L	MSS	0.4	IRS-H	IRS-H	7.55334
150609	61-70	Male	White or Caucasian	Not Hispanic or Latino	Skin Cancer, Non-Melanoma	1	io	pembrolizumab	TRUE	5.17	TRUE	5.2	5.17	TRUE	5.2	TMB-H	MSS	0.4	IRS-H	IRS-H	68.5282
212838	61-70	Male	White or Caucasian	Not Hispanic or Latino	Non-Small Cell Lung Cancer	1	io	atezolizumab	TRUE	3.53	FALSE	3.5	4.2	FALSE	4.2	TMB-L	MSS	0.4	IRS-H	IRS-H	5.1386
232948	61-70	Male	White or Caucasian	Not Hispanic or Latino	Cancer of Unknown Primary	1	io	pembrolizumab	TRUE	0.73	FALSE	0.7	2.1	FALSE	2.1	TMB-L	MSS	0.6	IRS-L	IRS-IL	2.51876
239780	61-70	Female	White or Caucasian	Not Hispanic or Latino	Non-Small Cell Lung Cancer	1	io	pembrolizumab	TRUE	0.73	FALSE	0.7	0.93	FALSE	0.9	TMB-H	MSS	0.2	IRS-H	IRS-H	10.1282
82873	61-70	Male	White or Caucasian	Not Hispanic or Latino	Bladder Cancer	3	io	pembrolizumab	TRUE	19.67	FALSE	19.7	19.67	FALSE	29.4	TMB-L	MSS	0.6	IRS-H	IRS-H	9.76351
148810	61-70	Female	Black or African American	Not Hispanic or Latino	Colorectal Cancer	2	io	pembrolizumab	TRUE	19.63	FALSE	19.6	20.33	FALSE	22.7	TMB-H	MSI-H	0.7	IRS-H	IRS-H	11.5851
163378	61-70	Male	White or Caucasian	Not Hispanic or Latino	Cancer of Unknown Primary	2	io	pembrolizumab	TRUE	0.73	FALSE	0.7	1.5	FALSE	35.1	TMB-L	MSS	0.6	IRS-L	IRS-IL	8.1794
82873	61-70	Male	White or Caucasian	Not Hispanic or Latino	Bladder Cancer	2	chemo	NA	TRUE	2.77	TRUE	2.1	22.43	FALSE	29.4	TMB-L	MSS	0.6	IRS-H	IRS-H	9.76351
148810	61-70	Female	Black or African American	Not Hispanic or Latino	Colorectal Cancer	1	chemo	NA	TRUE	2.33	TRUE	1.9	22.67	FALSE	22.7	TMB-H	MSI-H	0.7	IRS-H	IRS-H	11.5851
163378	61-70	Male	White or Caucasian	Not Hispanic or Latino	Cancer of Unknown Primary	1	ab	NA	TRUE	33.6	TRUE	1.4	35.1	FALSE	35.1	TMB-L	MSS	0.6	IRS-L	IRS-IL	8.1794
124115	61-70	Female	Other	Hispanic or Latino	Melanoma	1	io	nivolumab	TRUE	9.07	TRUE	9.1	20.5	FALSE	20.5	TMB-L	MSS	0.85	IRS-L	IRS-UL	4.14459
131211	61-70	Male	White or Caucasian	Not Hispanic or Latino	Esophagogastric Cancer	1	io	pembrolizumab	TRUE	4.47	FALSE	4.5	5	FALSE	5	TMB-L	MSS	0.9	IRS-L	IRS-UL	3.46111
132444	61-70	Male	White or Caucasian	Not Hispanic or Latino	Non-Small Cell Lung Cancer	1	io	nivolumab	TRUE	7.9	TRUE	4.9	14.1	FALSE	14.1	TMB-L	MSS	0.25	IRS-L	IRS-IL	2.14379
140127	61-70	Female	White or Caucasian	Not Hispanic or Latino	Head and Neck Cancer	1	io	pembrolizumab	TRUE	2.83	FALSE	2.8	6.17	FALSE	6.2	TMB-L	MSS	0.4	IRS-L	IRS-IL	5.96239
140267	61-70	Male	Unknown, Missing, or Not Reported	Unknown, Missing, or Not Reported	Non-Small Cell Lung Cancer	1	io	pembrolizumab	TRUE	0.13	TRUE	0	8.17	TRUE	20.3	TMB-L	MSS	0.2	IRS-H	IRS-H	4.91485
149442	61-70	Male	White or Caucasian	Not Hispanic or Latino	Bladder Cancer	1	io	pembrolizumab	TRUE	17.53	FALSE	17.5	18.13	FALSE	18.1	TMB-L	MSS	0.5	IRS-H	IRS-H	7.92337
163369	61-70	Male	White or Caucasian	Not Hispanic or Latino	Non-Small Cell Lung Cancer	1	io	pembrolizumab	TRUE	12.87	FALSE	12.9	13.5	FALSE	13.5	TMB-H	MSS	1	IRS-H	IRS-H	11.4554
226126	61-70	Female	Black or African American	Not Hispanic or Latino	Non-Small Cell Lung Cancer	1	io	pembrolizumab	TRUE	2.67	TRUE	2.1	2.67	TRUE	2.7	TMB-L	MSS	0.6	IRS-L	IRS-IL	5.78652
158476	71-80	Male	White or Caucasian	Not Hispanic or Latino	Colorectal Cancer	2	io	atezolizumab	TRUE	0.03	FALSE	0	0.03	FALSE	4.1	TMB-H	MSI-H	1	IRS-H	IRS-H	31.9082
158476	71-80	Male	White or Caucasian	Not Hispanic or Latino	Colorectal Cancer	1	chemo	NA	FALSE	4.07	TRUE	3.2	4.1	FALSE	4.1	TMB-H	MSI-H	1	IRS-H	IRS-H	31.9082
102534	71-80	Male	Unknown, Missing, or Not Reported	Unknown, Missing, or Not Reported	Cancer of Unknown Primary	1	io	pembrolizumab	TRUE	5.63	FALSE	5.6	9.5	FALSE	31.7	TMB-L	MSS	0.6	IRS-L	IRS-UL	0
102727	71-80	Male	White or Caucasian	Not Hispanic or Latino	Non-Small Cell Lung Cancer	1	io	nivolumab	TRUE	1.43	TRUE	0	1.43	TRUE	1.4	TMB-L	MSS	0.45	IRS-H	IRS-H	8.09414
126133	71-80	Male	White or Caucasian	Not Hispanic or Latino	Melanoma	1	io	pembrolizumab	TRUE	0.03	FALSE	0	0.03	FALSE	0	TMB-H	MSS	0.9	IRS-H	IRS-H	15.5652
137244	71-80	Male	Black or African American	Not Hispanic or Latino	Bladder Cancer	1	io	pembrolizumab	TRUE	0.03	FALSE	0	1.17	FALSE	1.2	TMB-L	MSS	0.5	IRS-L	IRS-IL	3.83276
195807	71-80	Female	Black or African American	Not Hispanic or Latino	Bladder Cancer	1	io	pembrolizumab	TRUE	1.67	TRUE	1.2	1.67	TRUE	1.7	TMB-L	MSS	0.45	IRS-L	IRS-IL	3.29259
226997	71-80	Male	White or Caucasian	Not Hispanic or Latino	Cancer of Unknown Primary	1	io	pembrolizumab	TRUE	4.3	FALSE	4.3	4.63	FALSE	4.6	TMB-L	MSS	0.6	IRS-H	IRS-H	4.11461
235012	71-80	Female	White or Caucasian	Not Hispanic or Latino	Non-Small Cell Lung Cancer	1	io	pembrolizumab	TRUE	1.43	FALSE	1.4	1.8	FALSE	1.8	TMB-L	MSS	0.7	IRS-L	IRS-UL	1.65064
76926	71-80	Female	White or Caucasian	Unknown, Missing, or Not Reported	Non-Small Cell Lung Cancer	2	io	pembrolizumab	TRUE	5.43	TRUE	4.3	11.67	TRUE	43.4	TMB-L	MSS	0.2	IRS-L	IRS-IL	0.879124
100789	71-80	Male	White or Caucasian	Not Hispanic or Latino	Esophagogastric Cancer	4	io	pembrolizumab	TRUE	0.57	TRUE	0	0.57	TRUE	12.1	TMB-L	MSS	0.6	IRS-L	IRS-UL	2.9389
109754	71-80	Male	White or Caucasian	Not Hispanic or Latino	Cancer of Unknown Primary	2	io	cemiplimab	TRUE	26.7	FALSE	26.7	26.7	FALSE	37.9	TMB-H	MSS	0.45	IRS-H	IRS-H	41.2257
124287	71-80	Female	Unknown, Missing, or Not Reported	Unknown, Missing, or Not Reported	Non-Small Cell Lung Cancer	2	io	pembrolizumab	TRUE	3.47	TRUE	2.9	3.47	TRUE	6.3	TMB-H	MSS	0.4	IRS-H	IRS-H	14.1816
76926	71-80	Female	White or Caucasian	Unknown, Missing, or Not Reported	Non-Small Cell Lung Cancer	1	oncogene	NA	TRUE	31.77	TRUE	31.6	43.43	TRUE	43.4	TMB-L	MSS	0.2	IRS-L	IRS-IL	0.879124
100789	71-80	Male	White or Caucasian	Not Hispanic or Latino	Esophagogastric Cancer	3	angio-ab+chemo	NA	FALSE	1.87	TRUE	1.2	2.43	TRUE	12.1	TMB-L	MSS	0.6	IRS-L	IRS-UL	2.9389
109754	71-80	Male	White or Caucasian	Not Hispanic or Latino	Cancer of Unknown Primary	1	ab+chemo	NA	FALSE	11.17	TRUE	11.2	37.87	FALSE	37.9	TMB-H	MSS	0.45	IRS-H	IRS-H	41.2257
124287	71-80	Female	Unknown, Missing, or Not Reported	Unknown, Missing, or Not Reported	Non-Small Cell Lung Cancer	1	chemo	NA	TRUE	2.8	TRUE	2.1	6.3	TRUE	6.3	TMB-H	MSS	0.4	IRS-H	IRS-H	14.1816
81200	71-80	Female	White or Caucasian	Not Hispanic or Latino	Skin Cancer, Non-Melanoma	1	io	pembrolizumab	TRUE	0.7	FALSE	0.7	6.9	FALSE	6.9	TMB-L	MSS	0.2	IRS-L	IRS-IL	4.21886
87116	71-80	Male	White or Caucasian	Not Hispanic or Latino	Renal Cell Carcinoma	1	io	pembrolizumab	TRUE	0.03	TRUE	0	0.03	TRUE	0	TMB-L	MSS	0.6	IRS-L	IRS-UL	1.6187
90008	71-80	Male	White or Caucasian	Not Hispanic or Latino	Non-Small Cell Lung Cancer	1	io	pembrolizumab	TRUE	1.63	TRUE	0	24.33	FALSE	24.3	TMB-L	MSS	0.4	IRS-L	IRS-UL	0
113707	71-80	Male	Unknown, Missing, or Not Reported	Unknown, Missing, or Not Reported	Thyroid Cancer	1	io	pembrolizumab	TRUE	0.97	FALSE	1	0.97	FALSE	1	TMB-L	MSS	0.7	IRS-H	IRS-H	1.41948
114504	71-80	Female	White or Caucasian	Not Hispanic or Latino	Non-Small Cell Lung Cancer	1	io	pembrolizumab	TRUE	0.33	TRUE	0	0.33	TRUE	0.3	TMB-L	MSS	0.45	IRS-L	IRS-UL	0
138190	71-80	Male	White or Caucasian	Hispanic or Latino	Bladder Cancer	1	io	pembrolizumab	TRUE	3.83	FALSE	3.8	3.83	FALSE	14	TMB-L	MSS	0.6	IRS-L	IRS-IL	6.5441
153146	71-80	Female	White or Caucasian	Not Hispanic or Latino	Head and Neck Cancer	1	io	pembrolizumab	TRUE	4.27	FALSE	4.3	4.8	FALSE	12.7	TMB-L	MSS	0.6	IRS-L	IRS-IL	3.30454
222753	71-80	Male	Unknown, Missing, or Not Reported	Unknown, Missing, or Not Reported	Melanoma	1	io	nivolumab	TRUE	19.3	FALSE	19.3	24.73	FALSE	24.7	TMB-H	MSS	0.7	IRS-H	IRS-H	13.0172
82330	71-80	Male	Unknown, Missing, or Not Reported	Unknown, Missing, or Not Reported	Non-Small Cell Lung Cancer	3	io	pembrolizumab	TRUE	1.03	TRUE	0	1.03	TRUE	4.5	TMB-L	MSS	0.3	IRS-L	IRS-IL	2.43754
102657	71-80	Male	Unknown, Missing, or Not Reported	Unknown, Missing, or Not Reported	Cancer of Unknown Primary	2	io	cemiplimab	TRUE	20.47	TRUE	20	20.47	TRUE	34.3	TMB-H	MSS	0.3	IRS-H	IRS-H	49.1992
107006	71-80	Male	Unknown, Missing, or Not Reported	Unknown, Missing, or Not Reported	Non-Small Cell Lung Cancer	2	io	pembrolizumab	TRUE	25.93	FALSE	25.9	29.17	FALSE	30.7	TMB-L	MSS	0.2	IRS-L	IRS-IL	0.815692
128375	71-80	Female	Unknown, Missing, or Not Reported	Unknown, Missing, or Not Reported	Bladder Cancer	2	io	avelumab	TRUE	3.8	TRUE	3.3	3.83	FALSE	6.9	TMB-L	MSS	0.8	IRS-L	IRS-IL	3.24682
133455	71-80	Male	White or Caucasian	Not Hispanic or Latino	Cancer of Unknown Primary	2	io	pembrolizumab	TRUE	2.33	TRUE	2.3	2.33	TRUE	6.1	TMB-L	MSS	0.8	IRS-L	IRS-IL	5.88121
82330	71-80	Male	Unknown, Missing, or Not Reported	Unknown, Missing, or Not Reported	Non-Small Cell Lung Cancer	2	angio+oncogene	NA	FALSE	0.93	TRUE	0.2	1.97	TRUE	4.5	TMB-L	MSS	0.3	IRS-L	IRS-IL	2.43754
102657	71-80	Male	Unknown, Missing, or Not Reported	Unknown, Missing, or Not Reported	Cancer of Unknown Primary	1	ab	NA	TRUE	13.8	TRUE	1.6	34.3	TRUE	34.3	TMB-H	MSS	0.3	IRS-H	IRS-H	49.1992
107006	71-80	Male	Unknown, Missing, or Not Reported	Unknown, Missing, or Not Reported	Non-Small Cell Lung Cancer	1	chemo	NA	FALSE	1.57	TRUE	0	30.73	FALSE	30.7	TMB-L	MSS	0.2	IRS-L	IRS-IL	0.815692
128375	71-80	Female	Unknown, Missing, or Not Reported	Unknown, Missing, or Not Reported	Bladder Cancer	1	chemo	NA	FALSE	3.03	TRUE	2.1	6.87	FALSE	6.9	TMB-L	MSS	0.8	IRS-L	IRS-IL	3.24682
133455	71-80	Male	White or Caucasian	Not Hispanic or Latino	Cancer of Unknown Primary	1	chemo	NA	FALSE	3.8	TRUE	3.7	6.13	TRUE	6.1	TMB-L	MSS	0.8	IRS-L	IRS-IL	5.88121
91390	71-80	Female	White or Caucasian	Not Hispanic or Latino	Non-Small Cell Lung Cancer	1	io	pembrolizumab	TRUE	1.1	TRUE	0.7	1.1	TRUE	1.1	TMB-L	MSS	0.4	IRS-L	IRS-IL	1.67603
94957	71-80	Male	Unknown, Missing, or Not Reported	Unknown, Missing, or Not Reported	Bladder Cancer	1	io	pembrolizumab	TRUE	7.4	FALSE	7.4	10.87	FALSE	24.5	TMB-L	MSS	0.55	IRS-H	IRS-H	8.26093
154354	71-80	Male	White or Caucasian	Not Hispanic or Latino	Hepatobiliary Cancer	1	io	atezolizumab	TRUE	0.53	TRUE	0	0.53	TRUE	0.5	TMB-L	MSS	1	IRS-H	IRS-H	2.4337
235411	71-80	Female	White or Caucasian	Not Hispanic or Latino	Non-Small Cell Lung Cancer	1	io	pembrolizumab	TRUE	0.73	FALSE	0.7	1.8	FALSE	1.8	TMB-H	MSS	0.8	IRS-L	IRS-UL	10.6004
237272	71-80	Female	White or Caucasian	Not Hispanic or Latino	Bladder Cancer	1	io	pembrolizumab	TRUE	2.13	TRUE	2.1	2.23	FALSE	2.2	TMB-H	MSI-H	0.75	IRS-H	IRS-H	17.7125
95319	71-80	Male	White or Caucasian	Not Hispanic or Latino	Small Cell Lung Cancer	2	io	pembrolizumab	TRUE	0.7	FALSE	0.7	2.77	FALSE	5.9	TMB-L	MSS	0.6	IRS-H	IRS-H	8.1607
125307	71-80	Female	Black or African American	Not Hispanic or Latino	Non-Small Cell Lung Cancer	2	io	pembrolizumab	TRUE	0.13	FALSE	0.1	5.97	FALSE	10.4	TMB-L	MSS	0.2	IRS-L	IRS-IL	1.76878
125800	71-80	Male	Unknown, Missing, or Not Reported	Unknown, Missing, or Not Reported	Melanoma	2	io	pembrolizumab	TRUE	2.03	TRUE	0.8	2.03	TRUE	10.4	TMB-H	MSS	0.9	IRS-H	IRS-H	218.05
144755	71-80	Male	White or Caucasian	Not Hispanic or Latino	Colorectal Cancer	3	io	pembrolizumab	TRUE	9.13	FALSE	9.1	9.6	FALSE	18	TMB-H	MSI-H	0.2	IRS-H	IRS-H	18.0827
95319	71-80	Male	White or Caucasian	Not Hispanic or Latino	Small Cell Lung Cancer	1	chemo	NA	TRUE	3.07	TRUE	1.3	5.87	FALSE	5.9	TMB-L	MSS	0.6	IRS-H	IRS-H	8.1607
125307	71-80	Female	Black or African American	Not Hispanic or Latino	Non-Small Cell Lung Cancer	1	chemo	NA	FALSE	4.43	TRUE	2.5	10.4	FALSE	10.4	TMB-L	MSS	0.2	IRS-L	IRS-IL	1.76878
125800	71-80	Male	Unknown, Missing, or Not Reported	Unknown, Missing, or Not Reported	Melanoma	1	ab+chemo	NA	FALSE	8.3	TRUE	5.2	10.37	TRUE	10.4	TMB-H	MSS	0.9	IRS-H	IRS-H	218.05
144755	71-80	Male	White or Caucasian	Not Hispanic or Latino	Colorectal Cancer	2	ab	NA	TRUE	5.47	TRUE	0.7	15.07	FALSE	18	TMB-H	MSI-H	0.2	IRS-H	IRS-H	18.0827
80118	71-80	Male	White or Caucasian	Not Hispanic or Latino	Other Cancer	1	io	cemiplimab	TRUE	8.47	FALSE	8.5	8.47	FALSE	20.2	TMB-L	MSS	0.85	IRS-H	IRS-H	4.93955
86950	71-80	Male	White or Caucasian	Not Hispanic or Latino	Head and Neck Cancer	1	io	pembrolizumab	TRUE	3.6	FALSE	3.6	3.6	FALSE	3.6	TMB-H	MSS	0.25	IRS-H	IRS-H	17.141
107880	71-80	Male	Unknown, Missing, or Not Reported	Unknown, Missing, or Not Reported	Penile Cancer	1	io	pembrolizumab	TRUE	2.77	TRUE	2.1	17.8	FALSE	36.6	TMB-L	MSS	0.65	IRS-L	IRS-IL	5.85046
120895	71-80	Male	Unknown, Missing, or Not Reported	Unknown, Missing, or Not Reported	Skin Cancer, Non-Melanoma	1	io	cemiplimab	TRUE	0.43	FALSE	0.4	0.43	FALSE	0.4	TMB-H	MSS	0.65	IRS-H	IRS-H	45.7457
134646	71-80	Female	White or Caucasian	Not Hispanic or Latino	Non-Small Cell Lung Cancer	1	io	pembrolizumab	TRUE	5.97	TRUE	0	5.97	TRUE	6	TMB-L	MSS	0.55	IRS-H	IRS-H	8.82647
143028	71-80	Male	White or Caucasian	Not Hispanic or Latino	Non-Small Cell Lung Cancer	1	io	pembrolizumab	TRUE	3.4	TRUE	0	3.4	TRUE	3.4	TMB-H	MSS	0.5	IRS-L	IRS-IL	10.5448
89875	71-80	Male	Unknown, Missing, or Not Reported	Unknown, Missing, or Not Reported	Non-Small Cell Lung Cancer	1	io	pembrolizumab	TRUE	0.93	TRUE	0	0.93	TRUE	0.9	TMB-L	MSS	0.65	IRS-H	IRS-H	7.52001
110686	71-80	Male	White or Caucasian	Not Hispanic or Latino	Skin Cancer, Non-Melanoma	1	io	cemiplimab	TRUE	29.53	FALSE	29.5	29.53	FALSE	29.5	TMB-H	MSS	0.6	IRS-H	IRS-H	184.146
123962	71-80	Male	Unknown, Missing, or Not Reported	Unknown, Missing, or Not Reported	Melanoma	1	io	pembrolizumab	TRUE	17.13	FALSE	17.1	19.87	FALSE	19.9	TMB-L	MSS	0.2	IRS-H	IRS-H	9.13839
127736	71-80	Female	White or Caucasian	Not Hispanic or Latino	Bladder Cancer	1	io	pembrolizumab	TRUE	0.03	FALSE	0	0.03	FALSE	0	TMB-L	MSS	0.7	IRS-L	IRS-UL	0
128111	71-80	Female	Unknown, Missing, or Not Reported	Unknown, Missing, or Not Reported	Non-Small Cell Lung Cancer	1	io	pembrolizumab	TRUE	0.5	FALSE	0.5	0.5	FALSE	0.5	TMB-L	MSS	0.3	IRS-H	IRS-H	7.343
136028	71-80	Female	White or Caucasian	Not Hispanic or Latino	Sarcoma	1	io	pembrolizumab	TRUE	14.83	TRUE	0.4	14.83	TRUE	14.8	TMB-L	MSS	0.8	IRS-L	IRS-UL	2.08188
137810	71-80	Female	White or Caucasian	Not Hispanic or Latino	Non-Small Cell Lung Cancer	1	io	pembrolizumab	TRUE	6.5	TRUE	5.6	10.17	TRUE	10.2	TMB-H	MSS	0.7	IRS-H	IRS-H	15.1654
138427	71-80	Male	Unknown, Missing, or Not Reported	Unknown, Missing, or Not Reported	Non-Small Cell Lung Cancer	1	io	pembrolizumab	TRUE	3.93	TRUE	3	19.3	FALSE	19.3	TMB-H	MSS	0.25	IRS-H	IRS-H	23.5912
143462	71-80	Female	Unknown, Missing, or Not Reported	Unknown, Missing, or Not Reported	Salivary Gland Cancer	1	io	pembrolizumab	TRUE	0.43	TRUE	0	0.43	TRUE	0.4	TMB-L	MSS	0.5	IRS-L	IRS-IL	5.15752
143696	71-80	Male	White or Caucasian	Not Hispanic or Latino	Head and Neck Cancer	1	io	pembrolizumab	TRUE	2.1	TRUE	2.1	4.9	TRUE	4.9	TMB-L	MSS	0.65	IRS-L	IRS-IL	4.09569
232619	71-80	Female	White or Caucasian	Not Hispanic or Latino	Melanoma	1	io	nivolumab	TRUE	11	FALSE	11	17.67	FALSE	17.7	TMB-L	MSS	0.9	IRS-L	IRS-IL	3.3702
236558	71-80	Male	White or Caucasian	Not Hispanic or Latino	Non-Small Cell Lung Cancer	1	io	pembrolizumab	TRUE	1.1	FALSE	1.1	1.33	FALSE	1.3	TMB-H	MSS	0.55	IRS-H	IRS-H	18.3549
88443	71-80	Female	White or Caucasian	Not Hispanic or Latino	Esophagogastric Cancer	2	io	pembrolizumab	TRUE	3.37	TRUE	0	3.37	TRUE	11.5	TMB-L	MSS	0.45	IRS-L	IRS-UL	0
107660	71-80	Female	White or Caucasian	Not Hispanic or Latino	Endometrial Cancer	2	io	pembrolizumab	TRUE	4.63	TRUE	4.6	4.63	TRUE	14.9	TMB-L	MSS	0.45	IRS-L	IRS-IL	4.14325
88443	71-80	Female	White or Caucasian	Not Hispanic or Latino	Esophagogastric Cancer	1	chemo	NA	FALSE	8.17	TRUE	4.9	11.53	TRUE	11.5	TMB-L	MSS	0.45	IRS-L	IRS-UL	0
107660	71-80	Female	White or Caucasian	Not Hispanic or Latino	Endometrial Cancer	1	angio-ab+chemo	NA	FALSE	10.23	TRUE	5.3	14.87	TRUE	14.9	TMB-L	MSS	0.45	IRS-L	IRS-IL	4.14325
94971	71-80	Male	White or Caucasian	Not Hispanic or Latino	Skin Cancer, Non-Melanoma	1	io	cemiplimab	TRUE	1.53	TRUE	1.5	7.4	FALSE	7.4	TMB-H	MSS	0.4	IRS-H	IRS-H	45.6718
95108	71-80	Female	Unknown, Missing, or Not Reported	Unknown, Missing, or Not Reported	Non-Small Cell Lung Cancer	1	io	pembrolizumab	TRUE	1.13	TRUE	0	1.13	TRUE	1.1	TMB-L	MSS	0.7	IRS-L	IRS-IL	3.34024
110298	71-80	Female	Unknown, Missing, or Not Reported	Unknown, Missing, or Not Reported	Non-Small Cell Lung Cancer	1	io	pembrolizumab	TRUE	0.2	FALSE	0.2	0.2	FALSE	0.2	TMB-L	MSS	0.2	IRS-L	IRS-UL	0
161689	71-80	Female	White or Caucasian	Unknown, Missing, or Not Reported	Melanoma	1	io	pembrolizumab	TRUE	12.83	FALSE	12.8	12.83	FALSE	12.8	TMB-L	MSS	0.8	IRS-L	IRS-IL	4.05805
174949	71-80	Male	Black or African American	Not Hispanic or Latino	Non-Small Cell Lung Cancer	1	io	pembrolizumab	TRUE	11.23	FALSE	11.2	11.33	FALSE	11.3	TMB-H	MSS	0.4	IRS-H	IRS-H	12.4846
224825	71-80	Male	White or Caucasian	Not Hispanic or Latino	Non-Small Cell Lung Cancer	1	io	pembrolizumab	TRUE	5.63	FALSE	5.6	5.77	FALSE	5.8	TMB-L	MSS	0.4	IRS-L	IRS-IL	4.8998
77520	71-80	Male	White or Caucasian	Not Hispanic or Latino	Esophagogastric Cancer	2	io	pembrolizumab	TRUE	10.87	FALSE	10.9	10.87	FALSE	16.2	TMB-L	MSS	0.2	IRS-L	IRS-IL	0.998115
79417	71-80	Male	White or Caucasian	Not Hispanic or Latino	Skin Cancer, Non-Melanoma	2	io	cemiplimab	TRUE	2.97	FALSE	3	10.33	FALSE	12.6	TMB-H	MSS	0.65	IRS-H	IRS-H	20.4227
77520	71-80	Male	White or Caucasian	Not Hispanic or Latino	Esophagogastric Cancer	1	chemo	NA	FALSE	5.27	TRUE	4.4	16.17	FALSE	16.2	TMB-L	MSS	0.2	IRS-L	IRS-IL	0.998115
79417	71-80	Male	White or Caucasian	Not Hispanic or Latino	Skin Cancer, Non-Melanoma	1	ab	NA	TRUE	2.3	TRUE	1.4	12.63	FALSE	12.6	TMB-H	MSS	0.65	IRS-H	IRS-H	20.4227
78186	71-80	Female	White or Caucasian	Not Hispanic or Latino	Cancer of Unknown Primary	1	io	pembrolizumab	TRUE	8.6	TRUE	7.6	22.53	FALSE	22.5	TMB-L	MSS	0.5	IRS-L	IRS-IL	4.10174
87377	71-80	Female	Unknown, Missing, or Not Reported	Unknown, Missing, or Not Reported	Small Cell Lung Cancer	1	io	nivolumab	TRUE	0.8	TRUE	0	0.8	TRUE	0.8	TMB-L	MSS	0.95	IRS-L	IRS-UL	3.25207
122270	71-80	Female	Black or African American	Not Hispanic or Latino	Non-Small Cell Lung Cancer	1	io	pembrolizumab	TRUE	0.33	TRUE	0.3	0.33	TRUE	0.3	TMB-L	MSS	0.3	IRS-L	IRS-IL	7.70824
126092	71-80	Female	Unknown, Missing, or Not Reported	Unknown, Missing, or Not Reported	Non-Small Cell Lung Cancer	1	io	pembrolizumab	TRUE	0.13	TRUE	0	0.13	TRUE	0.1	TMB-L	MSS	0.4	IRS-L	IRS-UL	0.825065
137814	71-80	Female	White or Caucasian	Not Hispanic or Latino	Ovarian Cancer	1	io	pembrolizumab	TRUE	3.33	TRUE	2.9	3.33	TRUE	17.3	TMB-L	MSS	0.45	IRS-L	IRS-UL	1.89368
140506	71-80	Male	White or Caucasian	Unknown, Missing, or Not Reported	Cancer of Unknown Primary	1	io	cemiplimab	TRUE	18.9	FALSE	18.9	18.9	FALSE	18.9	TMB-H	MSS	0.5	IRS-H	IRS-H	12.7853
147706	71-80	Female	White or Caucasian	Not Hispanic or Latino	Non-Small Cell Lung Cancer	1	io	pembrolizumab	TRUE	11.17	TRUE	2.1	11.17	TRUE	11.2	TMB-L	MSS	0.2	IRS-H	IRS-H	5.0423
190549	71-80	Female	White or Caucasian	Not Hispanic or Latino	Melanoma	1	io	pembrolizumab	TRUE	9.47	TRUE	9.1	12.63	FALSE	12.6	TMB-L	MSS	0.6	IRS-L	IRS-UL	1.78599
91227	71-80	Male	Unknown, Missing, or Not Reported	Unknown, Missing, or Not Reported	Esophagogastric Cancer	2	io	pembrolizumab	TRUE	0.67	TRUE	0	0.67	TRUE	12	TMB-L	MSS	0.6	IRS-L	IRS-IL	3.27193
102947	71-80	Male	Unknown, Missing, or Not Reported	Unknown, Missing, or Not Reported	Ampullary Carcinoma	4	io	pembrolizumab	TRUE	1.4	FALSE	1.4	5.73	FALSE	47.7	TMB-L	MSS	0.3	IRS-H	IRS-H	9.17542
91227	71-80	Male	Unknown, Missing, or Not Reported	Unknown, Missing, or Not Reported	Esophagogastric Cancer	1	chemo	NA	FALSE	11.3	TRUE	8.2	11.97	TRUE	12	TMB-L	MSS	0.6	IRS-L	IRS-IL	3.27193
102947	71-80	Male	Unknown, Missing, or Not Reported	Unknown, Missing, or Not Reported	Ampullary Carcinoma	3	parp	NA	TRUE	7.33	TRUE	7.1	13.07	FALSE	47.7	TMB-L	MSS	0.3	IRS-H	IRS-H	9.17542
86361	71-80	Male	White or Caucasian	Not Hispanic or Latino	Non-Small Cell Lung Cancer	1	io	pembrolizumab	TRUE	2.23	FALSE	2.2	2.23	FALSE	2.2	TMB-H	MSS	0.45	IRS-H	IRS-H	30.3536
99622	71-80	Male	White or Caucasian	Unknown, Missing, or Not Reported	Non-Small Cell Lung Cancer	1	io	pembrolizumab	TRUE	7.9	TRUE	7	42.93	FALSE	42.9	TMB-L	MSS	0.45	IRS-H	IRS-H	8.20471
115081	71-80	Male	White or Caucasian	Not Hispanic or Latino	Cancer of Unknown Primary	1	io	pembrolizumab	TRUE	0.03	FALSE	0	12.17	FALSE	12.2	TMB-H	MSS	0.5	IRS-H	IRS-H	136.51
119211	71-80	Male	Unknown, Missing, or Not Reported	Unknown, Missing, or Not Reported	Head and Neck Cancer	1	io	pembrolizumab	TRUE	1.57	TRUE	0	1.57	TRUE	1.6	TMB-L	MSS	0.9	IRS-L	IRS-UL	4.29915
123491	71-80	Male	White or Caucasian	Not Hispanic or Latino	Head and Neck Cancer	1	io	pembrolizumab	TRUE	0.83	TRUE	0	0.83	TRUE	0.8	TMB-L	MSS	0.55	IRS-L	IRS-UL	1.73897
124213	71-80	Female	White or Caucasian	Not Hispanic or Latino	Colorectal Cancer	1	io	pembrolizumab	TRUE	0.03	FALSE	0	0.03	FALSE	0	TMB-H	MSI-H	0.4	IRS-H	IRS-H	34.6732
146953	71-80	Male	White or Caucasian	Not Hispanic or Latino	Bladder Cancer	1	io	pembrolizumab	TRUE	3.47	FALSE	3.5	10.63	FALSE	10.6	TMB-L	MSS	0.6	IRS-L	IRS-IL	8.1906
205423	71-80	Female	White or Caucasian	Not Hispanic or Latino	Non-Small Cell Lung Cancer	1	io	pembrolizumab	TRUE	1.5	TRUE	0	1.5	TRUE	1.5	TMB-L	MSS	0.6	IRS-L	IRS-IL	2.49003
228993	71-80	Male	White or Caucasian	Not Hispanic or Latino	Head and Neck Cancer	2	io	pembrolizumab	TRUE	2.2	TRUE	1.5	2.93	TRUE	41.2	TMB-L	MSS	0.8	IRS-L	IRS-IL	1.79162
228993	71-80	Male	White or Caucasian	Not Hispanic or Latino	Head and Neck Cancer	1	ab+chemo	NA	FALSE	38.27	TRUE	3.5	41.2	TRUE	41.2	TMB-L	MSS	0.8	IRS-L	IRS-IL	1.79162
114335	71-80	Female	White or Caucasian	Not Hispanic or Latino	Esophagogastric Cancer	1	io	pembrolizumab	TRUE	0.63	FALSE	0.6	0.63	FALSE	0.6	TMB-L	MSS	0.3	IRS-H	IRS-H	4.88811
146661	71-80	Female	White or Caucasian	Not Hispanic or Latino	Bladder Cancer	1	io	pembrolizumab	TRUE	0.73	FALSE	0.7	0.73	FALSE	0.7	TMB-L	MSS	0.2	IRS-L	IRS-UL	1.63824
151918	71-80	Female	White or Caucasian	Not Hispanic or Latino	Non-Small Cell Lung Cancer	1	io	pembrolizumab	TRUE	4.97	FALSE	5	16.37	FALSE	16.4	TMB-H	MSS	0.75	IRS-H	IRS-H	13.5374
205814	71-80	Male	White or Caucasian	Not Hispanic or Latino	Bladder Cancer	1	io	pembrolizumab	TRUE	3.13	FALSE	3.1	6.1	FALSE	59.1	TMB-L	MSS	0.4	IRS-L	IRS-IL	4.18683
106846	71-80	Female	White or Caucasian	Not Hispanic or Latino	Bladder Cancer	2	io	pembrolizumab	TRUE	0.67	TRUE	0	0.67	TRUE	2.7	TMB-L	MSS	0.4	IRS-L	IRS-UL	2.44977
106846	71-80	Female	White or Caucasian	Not Hispanic or Latino	Bladder Cancer	1	chemo	NA	FALSE	2.07	TRUE	0.9	2.73	TRUE	2.7	TMB-L	MSS	0.4	IRS-L	IRS-UL	2.44977
148247	71-80	Male	Black or African American	Not Hispanic or Latino	Non-Small Cell Lung Cancer	1	io	pembrolizumab	TRUE	2.9	FALSE	2.9	11.2	FALSE	11.2	TMB-L	MSS	0.7	IRS-L	IRS-IL	3.40236
239776	71-80	Male	White or Caucasian	Not Hispanic or Latino	Renal Cell Carcinoma	1	io	pembrolizumab	TRUE	0.03	FALSE	0	0.2	FALSE	0.2	TMB-L	MSS	0.65	IRS-H	IRS-H	8.26447
103577	>80	Male	Unknown, Missing, or Not Reported	Unknown, Missing, or Not Reported	Melanoma	1	io	nivolumab	TRUE	2.77	TRUE	2.8	28.2	FALSE	28.2	TMB-H	MSS	0.4	IRS-H	IRS-H	49.7112
114378	>80	Male	Unknown, Missing, or Not Reported	Unknown, Missing, or Not Reported	Non-Small Cell Lung Cancer	1	io	pembrolizumab	TRUE	0.77	FALSE	0.8	6.73	FALSE	6.7	TMB-L	MSS	0.85	IRS-H	IRS-H	9.76716
118780	>80	Female	Unknown, Missing, or Not Reported	Unknown, Missing, or Not Reported	Non-Small Cell Lung Cancer	1	io	pembrolizumab	TRUE	0.73	FALSE	0.7	4.47	FALSE	4.5	TMB-H	MSS	0.65	IRS-H	IRS-H	17.3486
142735	>80	Male	Unknown, Missing, or Not Reported	Unknown, Missing, or Not Reported	Non-Small Cell Lung Cancer	1	io	pembrolizumab	TRUE	1.37	TRUE	0.7	1.37	TRUE	1.4	TMB-L	MSS	0.7	IRS-H	IRS-H	8.10946
154685	>80	Male	Unknown, Missing, or Not Reported	Unknown, Missing, or Not Reported	Sarcoma	1	io	pembrolizumab	TRUE	7.87	TRUE	0.7	10.2	FALSE	10.2	TMB-H	MSS	0.3	IRS-H	IRS-H	15.8631
191779	>80	Male	White or Caucasian	Not Hispanic or Latino	Melanoma	1	io	pembrolizumab	TRUE	11.17	FALSE	11.2	11.33	FALSE	11.3	TMB-H	MSS	0.25	IRS-H	IRS-H	32.6636
241156	>80	Female	White or Caucasian	Unknown, Missing, or Not Reported	Melanoma	1	io	pembrolizumab	TRUE	0.03	FALSE	0	0.6	FALSE	0.6	TMB-L	MSS	0.7	IRS-L	IRS-UL	1.6427
82745	>80	Male	American Indian or Alaskan Native	Not Hispanic or Latino	Other Cancer	3	io	pembrolizumab	TRUE	41.43	FALSE	41.4	41.43	FALSE	63.1	TMB-L	MSS	0.6	IRS-L	IRS-UL	1.64398
82745	>80	Male	American Indian or Alaskan Native	Not Hispanic or Latino	Other Cancer	2	parp	NA	TRUE	16.3	TRUE	16.3	57.73	FALSE	63.1	TMB-L	MSS	0.6	IRS-L	IRS-UL	1.64398
91220	>80	Female	Unknown, Missing, or Not Reported	Unknown, Missing, or Not Reported	Small Cell Lung Cancer	1	io	pembrolizumab	TRUE	4.03	FALSE	4	21.07	FALSE	33.9	TMB-L	MSS	0.5	IRS-L	IRS-IL	2.50475
98092	>80	Female	White or Caucasian	Not Hispanic or Latino	Bladder Cancer	1	io	pembrolizumab	TRUE	13.17	TRUE	11.9	20.47	FALSE	20.5	TMB-L	MSS	0.75	IRS-H	IRS-H	6.50602
109109	>80	Male	Unknown, Missing, or Not Reported	Unknown, Missing, or Not Reported	Cancer of Unknown Primary	1	io	pembrolizumab	TRUE	0.8	FALSE	0.8	0.8	FALSE	0.8	TMB-H	MSS	0.5	IRS-H	IRS-H	90.4144
117616	>80	Female	Unknown, Missing, or Not Reported	Unknown, Missing, or Not Reported	Esophagogastric Cancer	1	io	pembrolizumab	TRUE	22.47	FALSE	22.5	22.63	FALSE	38.5	TMB-L	MSI-H	0.4	IRS-H	IRS-H	5.7762
119340	>80	Female	Black or African American	Not Hispanic or Latino	Bladder Cancer	1	io	pembrolizumab	TRUE	0.77	FALSE	0.8	8.83	FALSE	8.8	TMB-L	MSS	0.7	IRS-L	IRS-UL	2.46936
108966	>80	Female	White or Caucasian	Not Hispanic or Latino	Non-Small Cell Lung Cancer	2	io	nivolumab	TRUE	9.07	TRUE	6.8	23.77	FALSE	25.4	TMB-H	MSS	0.3	IRS-H	IRS-H	13.2172
108966	>80	Female	White or Caucasian	Not Hispanic or Latino	Non-Small Cell Lung Cancer	1	angio-ab+chemo	NA	FALSE	1.67	TRUE	1	25.43	FALSE	25.4	TMB-H	MSS	0.3	IRS-H	IRS-H	13.2172
113542	>80	Male	White or Caucasian	Not Hispanic or Latino	Non-Small Cell Lung Cancer	1	io	pembrolizumab	TRUE	7.4	TRUE	0.4	7.4	TRUE	7.4	TMB-L	MSS	0.5	IRS-L	IRS-UL	0
144611	>80	Male	White or Caucasian	Unknown, Missing, or Not Reported	Cancer of Unknown Primary	1	io	pembrolizumab	TRUE	0.03	FALSE	0	0.03	FALSE	0	TMB-H	MSS	0.7	IRS-H	IRS-H	64.8887
147728	>80	Female	White or Caucasian	Not Hispanic or Latino	Vaginal Cancer	1	io	pembrolizumab	TRUE	2.8	TRUE	1.4	6.33	FALSE	6.3	TMB-L	MSS	0.25	IRS-L	IRS-IL	5.79783
220618	>80	Male	Native Hawaiian or Other Pacific Islander	Not Hispanic or Latino	Non-Small Cell Lung Cancer	1	io	pembrolizumab	TRUE	1.43	FALSE	1.4	6.23	FALSE	6.2	TMB-H	MSS	0.5	IRS-H	IRS-H	13.5636
115877	>80	Female	White or Caucasian	Not Hispanic or Latino	Esophagogastric Cancer	3	io	pembrolizumab	TRUE	2.33	TRUE	1.4	2.33	TRUE	6.5	TMB-L	MSS	0.45	IRS-L	IRS-IL	5.73459
115877	>80	Female	White or Caucasian	Not Hispanic or Latino	Esophagogastric Cancer	2	chemo	NA	FALSE	2.33	TRUE	1.9	4.67	TRUE	6.5	TMB-L	MSS	0.45	IRS-L	IRS-IL	5.73459
127116	>80	Male	White or Caucasian	Not Hispanic or Latino	Cancer of Unknown Primary	1	io	pembrolizumab	TRUE	0.03	FALSE	0	0.03	FALSE	0	TMB-L	MSS	0.5	IRS-H	IRS-H	2.46049
127352	>80	Male	White or Caucasian	Not Hispanic or Latino	Bladder Cancer	1	io	pembrolizumab	TRUE	0.67	FALSE	0.7	0.67	FALSE	0.7	TMB-L	MSS	0.8	IRS-L	IRS-IL	3.48199
144671	>80	Male	Unknown, Missing, or Not Reported	Unknown, Missing, or Not Reported	Non-Small Cell Lung Cancer	1	io	pembrolizumab	TRUE	3.97	TRUE	3.5	3.97	TRUE	4	TMB-L	MSS	0.2	IRS-H	IRS-H	6.71309
92959	>80	Male	White or Caucasian	Not Hispanic or Latino	Bladder Cancer	1	io	pembrolizumab	TRUE	5.73	TRUE	5.1	14.53	FALSE	14.5	TMB-L	MSS	0.65	IRS-H	IRS-H	4.17355
99464	>80	Male	White or Caucasian	Unknown, Missing, or Not Reported	Sarcoma	1	io	pembrolizumab	TRUE	3.37	TRUE	0	3.37	TRUE	3.4	TMB-L	MSS	0.3	IRS-L	IRS-UL	0.863844
145943	>80	Female	White or Caucasian	Not Hispanic or Latino	Non-Small Cell Lung Cancer	1	io	pembrolizumab	TRUE	5.63	FALSE	5.6	6.47	FALSE	6.5	TMB-L	MSS	0.3	IRS-H	IRS-H	0.832655
142269	>80	Male	White or Caucasian	Not Hispanic or Latino	Melanoma	1	io	pembrolizumab	TRUE	7.7	FALSE	7.7	7.97	FALSE	8	TMB-H	MSS	0.85	IRS-H	IRS-H	71.1797
146639	>80	Male	White or Caucasian	Not Hispanic or Latino	Non-Small Cell Lung Cancer	1	io	pembrolizumab	TRUE	2.73	FALSE	2.7	2.73	FALSE	2.7	TMB-H	MSS	0.3	IRS-H	IRS-H	18.7058
148946	>80	Female	White or Caucasian	Not Hispanic or Latino	Thymic Tumor	1	io	pembrolizumab	TRUE	0.03	FALSE	0	4.4	FALSE	4.4	TMB-L	MSS	0.7	IRS-L	IRS-IL	0.808766
175599	>80	Male	White or Caucasian	Not Hispanic or Latino	Bladder Cancer	1	io	pembrolizumab	TRUE	4.93	FALSE	4.9	13.7	FALSE	13.7	TMB-L	MSS	0.8	IRS-L	IRS-IL	6.31784
219222	>80	Female	White or Caucasian	Not Hispanic or Latino	Salivary Gland Cancer	1	io	pembrolizumab	TRUE	3.6	FALSE	3.6	7.27	FALSE	7.3	TMB-L	MSS	0.8	IRS-L	IRS-UL	0.814284
237413	>80	Male	White or Caucasian	Not Hispanic or Latino	Melanoma	1	io	pembrolizumab	TRUE	0.03	FALSE	0	2.47	FALSE	2.5	TMB-L	MSS	0.7	IRS-H	IRS-H	7.51664
141752	>80	Female	White or Caucasian	Not Hispanic or Latino	Non-Small Cell Lung Cancer	2	io	pembrolizumab	TRUE	1.57	FALSE	1.6	2.13	FALSE	10	TMB-L	MSS	0.45	IRS-H	IRS-H	4.07494
141752	>80	Female	White or Caucasian	Not Hispanic or Latino	Non-Small Cell Lung Cancer	1	oncogene	NA	TRUE	7.9	TRUE	4.6	10.03	FALSE	10	TMB-L	MSS	0.45	IRS-H	IRS-H	4.07494
103186	>80	Male	Unknown, Missing, or Not Reported	Unknown, Missing, or Not Reported	Bladder Cancer	2	io	pembrolizumab	TRUE	0.57	TRUE	0	0.57	TRUE	6.1	TMB-L	MSS	0.6	IRS-L	IRS-UL	2.11856
209491	>80	Male	White or Caucasian	Not Hispanic or Latino	Hepatobiliary Cancer	2	io	atezolizumab	TRUE	7.1	FALSE	7.1	8.67	FALSE	14.7	TMB-L	MSS	0.6	IRS-L	IRS-UL	1.66303
103186	>80	Male	Unknown, Missing, or Not Reported	Unknown, Missing, or Not Reported	Bladder Cancer	1	chemo	NA	FALSE	5.57	TRUE	1.5	6.13	TRUE	6.1	TMB-L	MSS	0.6	IRS-L	IRS-UL	2.11856
209491	>80	Male	White or Caucasian	Not Hispanic or Latino	Hepatobiliary Cancer	1	chemo	NA	TRUE	6.07	TRUE	4.5	14.73	FALSE	14.7	TMB-L	MSS	0.6	IRS-L	IRS-UL	1.66303
95456	>80	Female	White or Caucasian	Not Hispanic or Latino	Skin Cancer, Non-Melanoma	1	io	cemiplimab	TRUE	5.53	FALSE	5.5	5.53	FALSE	5.5	TMB-L	MSS	0.45	IRS-H	IRS-H	9.98809
105666	>80	Male	White or Caucasian	Not Hispanic or Latino	Bladder Cancer	1	io	pembrolizumab	TRUE	1.53	FALSE	1.5	15.53	FALSE	15.5	TMB-L	MSS	0.8	IRS-H	IRS-H	8.09734
115280	>80	Male	White or Caucasian	Not Hispanic or Latino	Skin Cancer, Non-Melanoma	1	io	cemiplimab	TRUE	21.3	TRUE	6.4	21.3	TRUE	21.3	TMB-H	MSS	0.75	IRS-H	IRS-H	23.9355
126140	>80	Male	White or Caucasian	Hispanic or Latino	Melanoma	1	io	pembrolizumab	TRUE	0.5	FALSE	0.5	0.5	FALSE	0.5	TMB-H	MSS	0.2	IRS-H	IRS-H	23.2098
132318	>80	Male	Unknown, Missing, or Not Reported	Unknown, Missing, or Not Reported	Non-Small Cell Lung Cancer	1	io	pembrolizumab	TRUE	17.57	TRUE	0.2	17.57	TRUE	17.6	TMB-L	MSS	0.3	IRS-H	IRS-H	5.0786
Clinical, treatment, and Immunotherapy Response Score (IRS) relevant molecular data for all subjects in the anti-PD-(L)1 monotherapy validation cohort (n=352) described herein are provided. Subject age (years, by decade), sex assigned at birth, self reported race, self reported ethnicity, and primary tumor type is shown. For the anti-PD-(L)1 monotherapy line (or the line of systemic therapy immed…
